# Supplementary material for: Antigen specificity of clonally enriched CD8+ T cells in multiple sclerosis
Source: Nat Immunol. 2026 Feb 5;27(3):490–502. doi: 10.1038/s41590-025-02412-3 (PMC12956596; doi:10.1038/s41590-025-02412-3)
Supplement: Supplementary file 6 — Differential gene expression analysis of memory (CD27+) T cells in CSF and blood. [file 41590_2025_2412_MOESM6_ESM.xlsx]

## Sheet: Table S4
p_val	avg_log2FC	pct.1	pct.2	p_val_adj	cluster	gene
0	-0.639873	1	1	0	CSF	RPS14
0	-0.634451	1	1	0	CSF	RPLP2
4.67672659040407e-319	-0.679134	1	1	1.02883308262299e-314	CSF	RPS8
3.27e-272	-0.444739	1	1	7.19e-268	CSF	EEF1A1
9.76e-263	-0.586223	1	1	2.15e-258	CSF	RPS3A
6.3e-258	-0.440892	1	1	1.39e-253	CSF	RPS27A
2.74e-239	-0.464815	1	1	6.02e-235	CSF	RPS12
4.41e-200	-0.447118	1	1	9.7e-196	CSF	RPL32
8.32e-185	-0.402839	1	1	1.83e-180	CSF	RPL35A
7.92e-134	-0.430028	1	1	1.74e-129	CSF	RPS13
3.21e-106	-0.258503	1	1	7.06e-102	CSF	RPL10
1.51e-95	-0.283983	1	1	3.32e-91	CSF	RPS23
2.34e-92	-0.259482	1	1	5.14e-88	CSF	RPL19
3.37e-76	-0.272936	1	1	7.4e-72	CSF	RPS4X
7.97e-71	0.209049	1	1	1.75e-66	CSF	B2M
8.34e-70	-0.214223	1	1	1.83e-65	CSF	RPL13
2.13e-59	-0.222578	1	1	4.7e-55	CSF	RPL29
2.36e-57	-0.176754	1	1	5.18e-53	CSF	RPL28
3.19e-52	-0.22282	1	1	7.02e-48	CSF	RPLP1
1.83e-47	-0.183598	1	1	4.04e-43	CSF	RPL11
4.04e-39	0.238206	1	1	8.89e-35	CSF	MT-CO1
1.19e-30	-0.117925	1	1	2.63e-26	CSF	RPS28
6.58e-30	-0.123733	1	1	1.45e-25	CSF	RPL30
9.66e-28	-0.155226	1	1	2.12e-23	CSF	RPL3
9.87e-21	0.12197	1	1	2.17e-16	CSF	RPL41
3.24e-19	-0.099138	1	1	7.14e-15	CSF	RPL18A
3.98e-19	-0.129032	1	1	8.75e-15	CSF	MT-CO2
5.17e-19	-0.0984948	1	1	1.14e-14	CSF	RPS19
2.83e-18	-0.100963	1	1	6.23e-14	CSF	RPS15
2e-15	-0.0960254	1	1	4.4e-11	CSF	RPL7A
4.37e-13	-0.0674437	1	1	9.61e-09	CSF	RPS3
6.11e-11	0.107517	1	1	1.34e-06	CSF	RPL36
2.51e-10	0.0690444	1	1	5.51e-06	CSF	RPS27
8.65e-09	0.161365	1	1	0.000190394	CSF	CD27
0	-0.671185	0.999	1	0	CSF	RPL37
3.61e-273	-0.655518	0.999	1	7.93e-269	CSF	RPS6
1.99e-223	-0.42221	0.999	1	4.39e-219	CSF	RPL34
9.9e-216	-0.580497	0.999	1	2.18e-211	CSF	TPT1
7.52e-115	-0.419812	0.999	1	1.65e-110	CSF	RPS29
7.18e-111	-0.317951	0.999	1	1.58e-106	CSF	RPL18
2.87e-76	-0.25335	0.999	1	6.32e-72	CSF	RPS25
1.84e-39	-0.166385	0.999	1	4.04e-35	CSF	RPS21
2.11e-38	-0.16811	0.999	1	4.63e-34	CSF	RPL14
2.04e-33	-0.172865	0.999	1	4.49e-29	CSF	RPL12
4.13e-28	-0.155712	0.999	1	9.08e-24	CSF	RPL8
9.98e-27	-0.128196	0.999	1	2.2e-22	CSF	RPL6
2.26e-08	-0.0577404	0.999	1	0.000497107	CSF	RPL39
1.29e-203	-0.578835	0.998	1	2.83e-199	CSF	MT-CO3
3.89e-26	-0.174339	0.998	1	8.56e-22	CSF	MT-ND4L
3.24e-103	-0.403612	0.997	1	7.12e-99	CSF	MT-CYB
0	-0.850836	0.995	1	0	CSF	RPL21
0	-0.739109	0.992	1	0	CSF	RPSA
2.31e-100	0.352639	1	0.999	5.08e-96	CSF	TMSB4X
1.96e-161	-0.426508	0.999	0.999	4.32e-157	CSF	RPL23A
2.13e-08	0.1546	0.999	0.999	0.000468008	CSF	HLA-C
9.12e-154	-0.442796	0.998	0.999	2.01e-149	CSF	RPL15
1.5e-15	0.139073	0.998	0.999	3.3e-11	CSF	PTMA
3.7e-95	-0.352456	0.997	0.999	8.13e-91	CSF	RPL5
5.81e-10	0.130636	0.997	0.999	1.28e-05	CSF	RPL26
2.78e-215	-0.577886	0.996	0.999	6.11e-211	CSF	RPL9
1.35e-138	-0.468597	0.996	0.999	2.97e-134	CSF	RPS5
2.95e-63	-0.28109	0.996	0.999	6.48e-59	CSF	RPLP0
1.63e-69	-0.289068	0.994	0.999	3.59e-65	CSF	RACK1
1.47e-248	-0.689485	0.99	0.999	3.23e-244	CSF	RPL22
0	-1.00489	0.989	0.999	0	CSF	RPS2
2.93e-278	-0.710145	0.988	0.999	6.44e-274	CSF	RPL10A
2.94e-41	-0.226402	0.997	0.998	6.47e-37	CSF	NACA
0	-0.825624	0.99	0.998	0	CSF	RPS16
4.55e-07	-0.0773086	1	0.997	0.0100074	CSF	MT-ND3
1.61e-46	-0.253874	0.997	0.997	3.53e-42	CSF	RPS9
2.18e-14	-0.166305	0.989	0.997	4.79e-10	CSF	HLA-A
0	-0.94522	0.972	0.997	0	CSF	RPL37A
2.65e-158	-0.506361	0.981	0.995	5.84e-154	CSF	UBA52
0	-1.11215	0.926	0.995	0	CSF	RPL13A
2.67e-70	-0.404692	0.976	0.994	5.88e-66	CSF	MT-ND1
1.54e-130	-0.526894	0.982	0.991	3.38e-126	CSF	EEF1B2
5.78e-10	-0.119796	0.973	0.988	1.27e-05	CSF	HLA-E
2.35e-70	0.348624	0.997	0.987	5.16e-66	CSF	PFN1
9.7e-82	-0.404954	0.978	0.987	2.13e-77	CSF	RPL38
8.92e-39	-0.256549	0.98	0.982	1.96e-34	CSF	RPL27
2.37e-44	-0.308663	0.932	0.981	5.22e-40	CSF	MT-ND5
2.33e-41	-0.321603	0.974	0.98	5.13e-37	CSF	MT-ND4
6.55e-120	-0.558337	0.945	0.98	1.44e-115	CSF	RPL4
1.19e-54	0.408641	0.989	0.979	2.61e-50	CSF	FTL
1.39e-168	-0.648407	0.921	0.978	3.07e-164	CSF	RPL31
7.66e-289	-1.01271	0.851	0.976	1.69e-284	CSF	RPL7
1.73e-36	-0.32599	0.943	0.975	3.82e-32	CSF	CD52
8.04e-144	0.753981	0.991	0.973	1.77e-139	CSF	FTH1
7.18e-07	-0.104262	0.957	0.973	0.0157981	CSF	BTF3
3.35e-147	0.579914	0.991	0.971	7.38e-143	CSF	ATP5F1E
4.73e-35	-0.280062	0.955	0.97	1.04e-30	CSF	PABPC1
2.63e-68	-0.462743	0.916	0.968	5.78e-64	CSF	IFITM1
1.16e-06	0.199525	0.975	0.967	0.0255097	CSF	BTG1
3.88e-64	-0.483305	0.931	0.965	8.53e-60	CSF	MT-ND2
9.98e-19	0.241444	0.987	0.964	2.19e-14	CSF	MT-ATP8
1.52e-136	-0.758134	0.88	0.961	3.35e-132	CSF	TXNIP
4.41e-90	0.448268	0.982	0.96	9.7e-86	CSF	SERF2
4.23e-31	-0.266668	0.932	0.959	9.3e-27	CSF	EEF2
4.39e-36	-0.287567	0.914	0.956	9.66e-32	CSF	COX4I1
1.82e-08	0.178043	0.963	0.952	0.000400517	CSF	IL32
1.19e-47	-0.381337	0.89	0.948	2.61e-43	CSF	NPM1
1.47e-26	-0.253465	0.906	0.947	3.24e-22	CSF	TOMM7
1.22e-06	-0.109828	0.929	0.944	0.0267599	CSF	COX7C
1.34e-82	-0.513483	0.864	0.942	2.94e-78	CSF	RPS11
3.41e-89	0.458645	0.968	0.938	7.49e-85	CSF	TMA7
7.9e-221	0.767487	0.992	0.937	1.74e-216	CSF	SH3BGRL3
3.01e-43	0.337728	0.96	0.937	6.61e-39	CSF	RPL36AL
7.62e-42	0.313635	0.951	0.922	1.68e-37	CSF	CALM1
2.68e-31	0.290981	0.929	0.911	5.89e-27	CSF	H3F3A
6.27e-40	-0.390725	0.87	0.911	1.38e-35	CSF	RPL27A
1.06e-81	-0.550611	0.774	0.907	2.34e-77	CSF	LDHB
5.08e-09	0.156621	0.927	0.905	0.000111733	CSF	VIM
2.32e-20	-0.25461	0.835	0.9	5.11e-16	CSF	ITM2B
1.35e-20	0.253035	0.906	0.899	2.98e-16	CSF	HINT1
3e-62	0.409281	0.962	0.891	6.6e-58	CSF	H3F3B
8.58e-45	-0.403236	0.788	0.888	1.89e-40	CSF	UQCRB
0	-2.06625	0.57	0.886	0	CSF	JUNB
5.02e-145	0.680122	0.964	0.882	1.11e-140	CSF	GAPDH
5.59e-12	-0.188148	0.818	0.882	1.23e-07	CSF	CD3D
2.32e-11	-0.175742	0.858	0.881	5.1e-07	CSF	CD8B
2.68e-33	-0.349708	0.782	0.881	5.89e-29	CSF	DDX5
9.59e-07	0.137906	0.88	0.877	0.0210957	CSF	ATP5MC2
2.18e-08	0.177825	0.884	0.873	0.000479557	CSF	FXYD5
2.26e-67	0.48017	0.912	0.868	4.97e-63	CSF	HCST
3.16e-19	-0.281514	0.781	0.866	6.94e-15	CSF	C12orf57
1.76e-34	-0.382796	0.756	0.866	3.87e-30	CSF	UBC
4.07e-293	-1.55215	0.5	0.866	8.95e-289	CSF	RPS20
1.27e-35	0.402167	0.9	0.862	2.79e-31	CSF	PTPRC
3.21e-14	0.231744	0.87	0.862	7.07e-10	CSF	CCNI
1.1e-25	-0.296028	0.751	0.862	2.41e-21	CSF	HNRNPA2B1
5.26e-16	-0.226789	0.771	0.86	1.16e-11	CSF	SLC25A6
1.94e-31	0.302464	0.897	0.858	4.27e-27	CSF	MYL6
1.13e-109	0.66317	0.97	0.853	2.49e-105	CSF	ZFP36L2
1e-48	-0.483284	0.726	0.852	2.21e-44	CSF	RPL23
1.07e-27	-0.348038	0.746	0.841	2.35e-23	CSF	NOP53
2.03e-47	0.436517	0.892	0.839	4.46e-43	CSF	PPDPF
2.78e-149	0.77401	0.95	0.828	6.11e-145	CSF	S100A6
7.95e-10	-0.17059	0.757	0.826	1.75e-05	CSF	GIMAP7
3.7e-70	-0.675014	0.662	0.82	8.15e-66	CSF	LTB
6.05e-60	-0.590691	0.635	0.817	1.33e-55	CSF	IL7R
7.08e-15	0.24418	0.838	0.816	1.56e-10	CSF	MIF
4.87e-89	0.580765	0.903	0.814	1.07e-84	CSF	OAZ1
9.16e-14	0.269661	0.829	0.81	2.01e-09	CSF	HMGB1
1.65e-11	-0.1899	0.723	0.808	3.63e-07	CSF	SRSF5
6.42e-15	-0.240578	0.718	0.806	1.41e-10	CSF	EVL
3.41e-57	-0.559433	0.633	0.805	7.5e-53	CSF	HSP90AB1
2.79e-25	0.353035	0.836	0.796	6.15e-21	CSF	OST4
1.73e-86	0.593921	0.88	0.782	3.8e-82	CSF	ARPC2
2.64e-78	-0.717546	0.581	0.78	5.8e-74	CSF	EIF3E
3.17e-10	-0.201574	0.71	0.779	6.98e-06	CSF	HNRNPDL
2.28e-34	-0.393035	0.649	0.779	5.02e-30	CSF	COX6C
2.63e-124	-0.958365	0.495	0.773	5.8e-120	CSF	CD48
5.78e-54	-0.58422	0.597	0.764	1.27e-49	CSF	CD7
1.25e-36	0.453013	0.821	0.763	2.74e-32	CSF	YWHAB
2.72e-08	-0.17733	0.684	0.761	0.000598046	CSF	DAZAP2
4.96e-11	0.23049	0.781	0.754	1.09e-06	CSF	CHCHD2
3.99e-47	0.554155	0.821	0.75	8.78e-43	CSF	PTPRCAP
1.02e-06	0.168863	0.764	0.749	0.022434	CSF	ARPC3
4.97e-20	0.311685	0.781	0.741	1.09e-15	CSF	SUMO2
1.87e-101	-0.916309	0.49	0.736	4.11e-97	CSF	NOSIP
1.18e-79	0.611954	0.845	0.735	2.59e-75	CSF	EMP3
1.42e-16	-0.278749	0.627	0.734	3.12e-12	CSF	UBB
4.42e-18	-0.295827	0.627	0.733	9.73e-14	CSF	SKP1
9.71e-57	-0.608843	0.547	0.733	2.14e-52	CSF	EIF3L
1.52e-27	-0.398501	0.606	0.732	3.34e-23	CSF	EIF3H
2.95e-17	0.328176	0.767	0.731	6.48e-13	CSF	MYL12B
3.96e-52	0.317664	0.916	0.728	8.71e-48	CSF	S100A4
2.75e-67	-0.766636	0.535	0.721	6.04e-63	CSF	SNHG8
1.81e-38	0.411564	0.81	0.717	3.99e-34	CSF	CYBA
9.65e-17	0.30081	0.745	0.717	2.12e-12	CSF	COX6B1
4.68e-23	0.303654	0.787	0.714	1.03e-18	CSF	S100A10
2.17e-35	-0.479923	0.575	0.714	4.77e-31	CSF	CCND3
1.04e-27	-0.400955	0.574	0.702	2.3e-23	CSF	ZFAS1
6.48e-54	0.52328	0.818	0.698	1.43e-49	CSF	SON
5.27e-09	0.246017	0.725	0.693	0.000115929	CSF	RARRES3
1.07e-33	0.43926	0.764	0.692	2.35e-29	CSF	UBL5
4.08e-20	0.346674	0.751	0.691	8.97e-16	CSF	LSP1
9.79e-10	-0.192707	0.604	0.69	2.15e-05	CSF	HNRNPK
2.86e-11	0.259984	0.723	0.683	6.28e-07	CSF	PPIB
8.31e-19	-0.324367	0.562	0.678	1.83e-14	CSF	UXT
5.33e-21	-0.421435	0.559	0.676	1.17e-16	CSF	TSC22D3
1.27e-20	0.38902	0.739	0.674	2.79e-16	CSF	GABARAP
1.48e-10	-0.211783	0.585	0.674	3.25e-06	CSF	ANP32B
6.65e-37	-0.503656	0.516	0.674	1.46e-32	CSF	EIF4A2
2.31e-25	-0.376153	0.537	0.671	5.09e-21	CSF	RBM3
6.43e-18	0.371031	0.732	0.67	1.41e-13	CSF	TRBC2
9.24e-38	0.498286	0.749	0.669	2.03e-33	CSF	UQCR11
2.95e-12	-0.231792	0.571	0.664	6.5e-08	CSF	SF1
1.53e-13	0.279449	0.712	0.663	3.37e-09	CSF	TRIR
1.45e-13	-0.278365	0.576	0.663	3.18e-09	CSF	NSA2
4.3e-15	0.329712	0.698	0.659	9.45e-11	CSF	ELOB
3.6e-36	0.497652	0.739	0.655	7.93e-32	CSF	SUB1
4.95e-11	0.326317	0.685	0.65	1.09e-06	CSF	LITAF
3.56e-53	-0.674836	0.465	0.65	7.82e-49	CSF	SELL
8.08e-31	-0.49846	0.509	0.645	1.78e-26	CSF	RGS10
6.51e-150	1.14382	0.849	0.639	1.43e-145	CSF	CD74
9.62e-67	-0.853932	0.428	0.639	2.12e-62	CSF	TCF7
8.52e-07	-0.19188	0.568	0.637	0.0187446	CSF	FUS
1.86e-14	0.299532	0.699	0.636	4.1e-10	CSF	GSTK1
2.92e-07	-0.153852	0.569	0.636	0.00642834	CSF	HMGN2
7.19e-27	-0.452941	0.499	0.633	1.58e-22	CSF	ST13
3.75e-13	0.324839	0.679	0.632	8.24e-09	CSF	PSMB9
1.85e-11	-0.263999	0.547	0.632	4.06e-07	CSF	RAP1B
1.23e-17	-0.332379	0.512	0.632	2.71e-13	CSF	RIPOR2
5.76e-56	-0.912242	0.456	0.626	1.27e-51	CSF	TAGLN2
9.55e-26	-0.428284	0.484	0.62	2.1e-21	CSF	PRMT2
3.76e-36	0.542313	0.707	0.613	8.27e-32	CSF	GZMM
2.85e-13	0.330914	0.663	0.612	6.26e-09	CSF	STK17A
2.06e-07	-0.172991	0.527	0.61	0.00453449	CSF	SEPT1
2.11e-64	0.72618	0.739	0.607	4.64e-60	CSF	CD2
2.77e-15	0.304518	0.671	0.606	6.1e-11	CSF	ITGB2
4.89e-17	0.378649	0.669	0.605	1.08e-12	CSF	CALM2
1.32e-17	-0.358443	0.493	0.604	2.91e-13	CSF	HNRNPA0
1.65e-08	0.241221	0.637	0.602	0.000362332	CSF	LY6E
5.07e-45	-1.04259	0.456	0.6	1.11e-40	CSF	IER2
1.05e-06	-0.173576	0.53	0.598	0.0231789	CSF	MBNL1
4.16e-13	0.318489	0.649	0.595	9.14e-09	CSF	UQCR10
1.55e-22	-0.421373	0.469	0.594	3.4e-18	CSF	LBH
2.98e-07	-0.183398	0.515	0.592	0.00656655	CSF	ENO1
2.84e-10	-0.243427	0.503	0.59	6.24e-06	CSF	SELENOH
2.78e-21	0.405954	0.668	0.587	6.12e-17	CSF	ATP5ME
1.02e-16	0.359614	0.654	0.585	2.24e-12	CSF	ATP5F1D
4.71e-26	0.447514	0.675	0.582	1.04e-21	CSF	JAK1
8.6e-08	-0.184913	0.506	0.582	0.00189285	CSF	SERBP1
4.33e-26	0.519469	0.656	0.581	9.52e-22	CSF	STK4
1.64e-09	0.31143	0.618	0.579	3.6e-05	CSF	NDUFA3
2.75e-123	0.792764	0.844	0.578	6.05e-119	CSF	CD99
3.81e-09	0.303072	0.612	0.576	8.38e-05	CSF	TMEM258
1.48e-09	-0.258869	0.497	0.576	3.26e-05	CSF	EIF5A
1.87e-07	-0.328242	0.537	0.574	0.00410747	CSF	PCBP1
4.83e-08	-0.200095	0.488	0.573	0.00106168	CSF	HNRNPC
1.82e-06	-0.176174	0.501	0.571	0.0400472	CSF	SLC25A5
3.3e-08	0.264587	0.615	0.57	0.000726346	CSF	SRSF7
2.39e-37	0.52718	0.695	0.568	5.26e-33	CSF	GUK1
7.45e-23	0.415936	0.661	0.568	1.64e-18	CSF	LCP1
3.11e-25	0.506571	0.656	0.567	6.84e-21	CSF	ARPC1B
1.19e-15	0.34166	0.637	0.567	2.61e-11	CSF	ATP5MD
7.64e-45	-0.739763	0.395	0.567	1.68e-40	CSF	NDFIP1
1.48e-127	-1.52024	0.254	0.56	3.25e-123	CSF	PIK3IP1
1.05e-21	-0.399118	0.426	0.558	2.31e-17	CSF	PGK1
2.44e-23	-0.415859	0.42	0.555	5.37e-19	CSF	FCMR
8.86e-33	0.573101	0.655	0.554	1.95e-28	CSF	MYH9
2.62e-29	0.506799	0.651	0.554	5.76e-25	CSF	PSMA7
9.96e-136	-1.73574	0.239	0.551	2.19e-131	CSF	CCR7
2.46e-16	0.424777	0.618	0.548	5.41e-12	CSF	CD44
3.5e-13	0.378049	0.606	0.548	7.7e-09	CSF	ALDOA
1.96e-18	0.416556	0.626	0.547	4.3e-14	CSF	PPP1CA
3.88e-13	-0.285315	0.442	0.545	8.53e-09	CSF	FLT3LG
2.37e-78	0.841097	0.715	0.543	5.21e-74	CSF	RNF213
1.22e-06	-0.169195	0.472	0.543	0.026806	CSF	PSME2
4.71e-07	-0.1754	0.469	0.543	0.0103544	CSF	TOMM20
2.07e-50	-0.782665	0.347	0.539	4.56e-46	CSF	FBL
1.41e-11	-0.291513	0.444	0.535	3.11e-07	CSF	EIF3M
8.77e-35	-0.632395	0.378	0.535	1.93e-30	CSF	FOXP1
1.85e-07	-0.192131	0.461	0.534	0.00407135	CSF	DAD1
2.78e-19	0.451332	0.602	0.532	6.13e-15	CSF	COX8A
6.4e-15	-0.335598	0.422	0.532	1.41e-10	CSF	ATM
1.36e-17	-0.392458	0.418	0.532	2.99e-13	CSF	ATP5F1A
1.76e-15	0.367255	0.607	0.53	3.88e-11	CSF	SLC9A3R1
8.99e-10	0.46558	0.562	0.53	1.98e-05	CSF	CXCR4
5.81e-19	-0.391439	0.406	0.529	1.28e-14	CSF	CYTIP
1.54e-07	-0.217762	0.455	0.528	0.00339013	CSF	CD247
1.1e-09	-0.234622	0.439	0.528	2.43e-05	CSF	PHB2
4.04e-09	-0.230806	0.435	0.527	8.88e-05	CSF	DNAJB1
1.75e-45	-0.703191	0.337	0.527	3.86e-41	CSF	EIF2S3
7.23e-07	-0.201936	0.455	0.526	0.0159084	CSF	ZAP70
6.62e-164	-2.89048	0.183	0.526	1.46e-159	CSF	JUN
1.43e-89	0.757164	0.757	0.525	3.16e-85	CSF	CLIC1
2.41e-28	0.509595	0.633	0.52	5.31e-24	CSF	PAXX
2.16e-07	0.254456	0.582	0.517	0.00474603	CSF	ZFP36
1.91e-06	-0.194366	0.451	0.516	0.0419407	CSF	LCP2
1.6e-08	-0.211994	0.431	0.515	0.000351177	CSF	SELPLG
6.41e-13	0.386306	0.576	0.514	1.41e-08	CSF	KMT2E
2.98e-61	0.72745	0.692	0.51	6.57e-57	CSF	COTL1
1.09e-22	0.445175	0.619	0.51	2.41e-18	CSF	SRGN
1.71e-21	-0.458369	0.383	0.506	3.76e-17	CSF	HSPB1
1.1e-105	-1.52352	0.233	0.506	2.42e-101	CSF	LEF1
1.36e-20	0.498285	0.591	0.505	2.99e-16	CSF	LINC00861
1.16e-41	-0.675324	0.324	0.505	2.56e-37	CSF	TMEM123
6.34e-09	-0.233275	0.416	0.503	0.000139566	CSF	WDR1
6.48e-09	-0.239134	0.419	0.501	0.000142584	CSF	ATP5PB
4.15e-09	-0.222305	0.412	0.5	9.13e-05	CSF	COX7A2L
1.26e-09	-0.236568	0.407	0.5	2.76e-05	CSF	SF3B1
8.81e-18	-0.403527	0.387	0.5	1.94e-13	CSF	RSL1D1
5.87e-10	-0.243926	0.406	0.497	1.29e-05	CSF	XRCC6
2.14e-23	0.488132	0.584	0.489	4.71e-19	CSF	BRK1
2.95e-08	0.314056	0.541	0.488	0.000648353	CSF	SEC61B
4.74e-08	0.331205	0.536	0.488	0.00104193	CSF	H2AFZ
2.69e-07	-0.231319	0.413	0.484	0.005928	CSF	RSL24D1
2.42e-49	0.722378	0.635	0.482	5.33e-45	CSF	TRAC
3.41e-11	0.376457	0.541	0.481	7.51e-07	CSF	TRAPPC1
8.5e-14	-0.364434	0.381	0.478	1.87e-09	CSF	PRDX2
3.09e-08	0.331329	0.527	0.476	0.000680114	CSF	DRAP1
3.38e-14	-0.342305	0.365	0.471	7.43e-10	CSF	RPS17
1.74e-09	-0.255125	0.379	0.467	3.83e-05	CSF	ADD3
5.66e-46	-0.88995	0.29	0.466	1.25e-41	CSF	LDLRAP1
1.22e-09	0.375732	0.52	0.464	2.68e-05	CSF	LRRFIP1
8.1e-08	0.326131	0.51	0.462	0.00178144	CSF	MTDH
2.49e-22	-0.523325	0.336	0.461	5.47e-18	CSF	C1QBP
2.57e-24	-0.518672	0.327	0.46	5.66e-20	CSF	NUCB2
2.53e-15	-0.377287	0.351	0.459	5.56e-11	CSF	TUFM
4.93e-175	0.918701	0.869	0.455	1.09e-170	CSF	CCL5
2.14e-50	0.862574	0.594	0.455	4.71e-46	CSF	MT2A
4.82e-19	0.508406	0.54	0.451	1.06e-14	CSF	WIPF1
2.09e-19	-0.470764	0.335	0.451	4.6e-15	CSF	MGAT4A
6.46e-14	0.440727	0.522	0.45	1.42e-09	CSF	MSN
3.37e-08	-0.244354	0.371	0.449	0.000740735	CSF	UFC1
1.04e-18	0.496992	0.536	0.447	2.28e-14	CSF	GNG5
5.11e-08	-0.321933	0.379	0.447	0.00112308	CSF	BRD2
5.37e-116	-2.35985	0.164	0.445	1.18e-111	CSF	DUSP1
2.69e-26	0.602681	0.552	0.444	5.91e-22	CSF	TC2N
3.19e-41	0.682625	0.582	0.443	7.02e-37	CSF	CSTB
3.24e-28	0.626983	0.558	0.442	7.12e-24	CSF	KIAA1551
3.08e-10	0.35634	0.503	0.441	6.77e-06	CSF	SNRPG
6.74e-08	0.297445	0.497	0.441	0.00148284	CSF	NDUFB10
2.75e-34	0.631921	0.575	0.44	6.06e-30	CSF	ARL4C
2.09e-31	0.614883	0.57	0.44	4.61e-27	CSF	LIME1
5.65e-25	-0.556341	0.303	0.44	1.24e-20	CSF	RASGRP2
1.09e-14	0.433115	0.517	0.439	2.4e-10	CSF	RCSD1
8.91e-11	0.356271	0.511	0.438	1.96e-06	CSF	ARHGDIA
1.52e-27	-0.600581	0.297	0.438	3.35e-23	CSF	PRDX6
7.34e-36	0.6439	0.58	0.437	1.61e-31	CSF	FLNA
5.59e-14	0.502866	0.504	0.435	1.23e-09	CSF	RPS27L
4.35e-08	0.310798	0.491	0.434	0.000956544	CSF	PPP1R18
1.8e-15	-0.405446	0.327	0.433	3.97e-11	CSF	PPA1
4.43e-12	0.412347	0.506	0.431	9.76e-08	CSF	HP1BP3
2.7e-54	0.786963	0.593	0.43	5.95e-50	CSF	DBI
2.35e-09	0.346112	0.491	0.43	5.16e-05	CSF	TMEM50A
4.41e-46	-0.92575	0.251	0.43	9.71e-42	CSF	OXNAD1
3.46e-14	0.421554	0.511	0.428	7.62e-10	CSF	PRELID1
1.01e-13	0.415265	0.507	0.428	2.22e-09	CSF	TCF25
5.47e-07	-0.281463	0.364	0.428	0.0120267	CSF	RSRP1
2.07e-06	-0.205427	0.362	0.428	0.0456458	CSF	GHITM
2.17e-12	0.386626	0.5	0.427	4.78e-08	CSF	GSTP1
3.74e-07	0.300019	0.479	0.425	0.00822828	CSF	ATP6V0C
7.92e-15	0.428546	0.508	0.423	1.74e-10	CSF	TSPO
5.05e-08	-0.269589	0.347	0.42	0.00111022	CSF	SF3B5
7.43e-08	-0.272904	0.349	0.419	0.00163561	CSF	NDUFA12
2.41e-21	0.551156	0.517	0.418	5.3e-17	CSF	SET
1.17e-59	0.944373	0.585	0.417	2.57e-55	CSF	CRIP1
1.3e-11	-0.326195	0.322	0.417	2.86e-07	CSF	EWSR1
5.78e-25	-0.615313	0.284	0.414	1.27e-20	CSF	CCT3
4.06e-09	0.374736	0.472	0.412	8.93e-05	CSF	VAMP2
2.76e-12	-0.364236	0.318	0.412	6.08e-08	CSF	ZC3HAV1
4.9e-26	-0.631763	0.277	0.412	1.08e-21	CSF	HSPD1
2e-12	-0.337982	0.315	0.411	4.41e-08	CSF	CD6
4.4e-48	-0.918788	0.225	0.411	9.68e-44	CSF	DDIT4
7.84e-28	-0.657205	0.268	0.409	1.72e-23	CSF	APEX1
2.58e-16	0.429605	0.502	0.408	5.67e-12	CSF	FNBP1
1.83e-130	-2.49631	0.106	0.406	4.03e-126	CSF	LINC02446
4.36e-51	0.639247	0.598	0.402	9.6e-47	CSF	KLF6
3.63e-13	-0.399858	0.306	0.401	7.98e-09	CSF	BANF1
1.08e-28	-0.661714	0.259	0.401	2.38e-24	CSF	ID2
1.37e-86	-1.90095	0.164	0.401	3.02e-82	CSF	GADD45B
3.69e-30	0.591597	0.534	0.4	8.11e-26	CSF	MBP
4.35e-14	-0.426906	0.303	0.4	9.57e-10	CSF	HADHA
1.49e-11	-0.385022	0.313	0.399	3.28e-07	CSF	NHP2
1.25e-23	0.594748	0.505	0.397	2.75e-19	CSF	SMCHD1
3.91e-46	-0.993197	0.22	0.397	8.61e-42	CSF	NELL2
6.99e-11	0.382378	0.465	0.396	1.54e-06	CSF	RBX1
8.51e-111	0.52591	0.749	0.394	1.87e-106	CSF	NKG7
4.09e-32	0.623418	0.53	0.393	9e-28	CSF	EZR
7.39e-09	-0.303131	0.317	0.393	0.000162587	CSF	SFPQ
2.98e-14	-0.423839	0.292	0.393	6.56e-10	CSF	HSPA5
2.93e-09	0.457542	0.447	0.392	6.43e-05	CSF	TRBC1
1.51e-06	0.278528	0.444	0.391	0.0331609	CSF	IMP3
7.35e-07	0.339189	0.442	0.391	0.0161633	CSF	EML4
3.78e-12	-0.388483	0.301	0.391	8.32e-08	CSF	TOMM22
2.65e-25	-0.851595	0.268	0.391	5.83e-21	CSF	NFKBIA
2.42e-18	0.66434	0.476	0.39	5.33e-14	CSF	KLF2
6.63e-09	-0.315293	0.316	0.39	0.000145843	CSF	CCT7
1.74e-44	-0.942713	0.214	0.39	3.83e-40	CSF	AC243960.1
6.34e-13	0.422895	0.468	0.389	1.39e-08	CSF	RHOG
5.56e-14	0.515645	0.465	0.388	1.22e-09	CSF	SLFN5
3.52e-08	0.343213	0.448	0.388	0.000773983	CSF	RHOF
1.91e-34	0.625011	0.532	0.386	4.21e-30	CSF	ITGA4
6.94e-08	0.40148	0.441	0.386	0.00152675	CSF	H2AFV
1.39e-13	-0.44569	0.29	0.385	3.05e-09	CSF	PIM1
1.04e-64	0.96444	0.586	0.382	2.29e-60	CSF	DUSP2
9.07e-37	-0.990959	0.23	0.381	2e-32	CSF	YME1L1
8.3e-09	-0.310839	0.306	0.38	0.000182605	CSF	TMEM230
1.02e-16	0.415964	0.479	0.377	2.24e-12	CSF	PPP2R5C
1.57e-10	-0.323207	0.293	0.377	3.46e-06	CSF	TAF7
5.9e-33	-0.785151	0.227	0.377	1.3e-28	CSF	OXA1L
3.87e-25	0.563954	0.496	0.376	8.52e-21	CSF	KTN1
1.68e-06	0.334219	0.424	0.376	0.0370476	CSF	TUBA4A
1.82e-08	-0.304915	0.301	0.375	0.000401406	CSF	GDI2
1.11e-07	0.33718	0.43	0.373	0.00243689	CSF	AKAP13
2.9e-07	0.372636	0.425	0.373	0.00638425	CSF	CD47
4.24e-30	0.667166	0.499	0.371	9.33e-26	CSF	SRRM2
1.51e-18	0.502359	0.47	0.371	3.32e-14	CSF	DEK
5.62e-15	0.464893	0.458	0.371	1.24e-10	CSF	IRF1
1.35e-12	-0.394812	0.279	0.371	2.97e-08	CSF	CLNS1A
2.08e-13	-0.421147	0.276	0.371	4.58e-09	CSF	MFNG
3.49e-08	-0.267252	0.295	0.37	0.000767867	CSF	TAF15
2.67e-08	-0.30747	0.295	0.368	0.000587728	CSF	PPP2R1A
1.94e-11	-0.381317	0.283	0.368	4.27e-07	CSF	GGNBP2
8.62e-11	-0.38727	0.287	0.366	1.9e-06	CSF	NDUFV1
3.9e-11	-0.354576	0.278	0.366	8.58e-07	CSF	DGKA
4.36e-17	-0.462299	0.255	0.366	9.59e-13	CSF	ICAM2
6.16e-16	-0.496799	0.263	0.365	1.36e-11	CSF	ERGIC3
7.42e-24	-0.743484	0.244	0.364	1.63e-19	CSF	ABLIM1
1.92e-28	-0.71568	0.225	0.364	4.22e-24	CSF	LSM5
1.72e-218	1.2955	0.783	0.362	3.79e-214	CSF	CST7
1.15e-106	1.03942	0.633	0.362	2.54e-102	CSF	AHNAK
3.55e-169	-4.53839	0.027	0.362	7.82e-165	CSF	FOS
1.23e-08	-0.312853	0.288	0.361	0.000269762	CSF	CCT2
6.81e-12	-0.384793	0.272	0.361	1.5e-07	CSF	EIF3I
5.21e-80	-1.61157	0.129	0.361	1.15e-75	CSF	SATB1
1.26e-63	0.874372	0.558	0.36	2.78e-59	CSF	IL10RA
7.59e-24	0.652838	0.464	0.359	1.67e-19	CSF	PLP2
4.76e-46	-1.1052	0.186	0.358	1.05e-41	CSF	C6orf48
1.73e-06	-0.234052	0.293	0.357	0.0380256	CSF	CD164
5.25e-24	-0.677051	0.229	0.357	1.16e-19	CSF	IFITM3
1.14e-81	-1.68715	0.125	0.357	2.52e-77	CSF	PLAC8
8.2e-08	-0.299135	0.287	0.356	0.00180391	CSF	NONO
2.52e-10	-0.371239	0.275	0.356	5.54e-06	CSF	NOP58
1.02e-06	0.286618	0.416	0.355	0.0224158	CSF	CLEC2B
2.05e-06	-0.231746	0.291	0.355	0.0451029	CSF	EIF4H
1.42e-10	-0.374207	0.273	0.355	3.12e-06	CSF	AQP3
3.57e-41	0.687039	0.525	0.354	7.86e-37	CSF	SYNE2
5.39e-46	-1.12188	0.181	0.354	1.18e-41	CSF	MYC
3.7e-24	-0.645658	0.225	0.353	8.14e-20	CSF	PSAP
1.87e-09	-0.295477	0.272	0.352	4.12e-05	CSF	VDAC2
7.4e-08	0.35601	0.408	0.349	0.0016274	CSF	PAK2
8.68e-08	-0.322233	0.28	0.348	0.0019105	CSF	CCT8
7.88e-11	-0.401739	0.265	0.348	1.73e-06	CSF	RCAN3
1.78e-08	0.382505	0.408	0.347	0.000391707	CSF	ACTR2
2.74e-153	1.1	0.706	0.346	6.04e-149	CSF	GZMA
1.6e-14	0.483968	0.434	0.346	3.52e-10	CSF	RNASET2
2.46e-15	0.543814	0.429	0.346	5.4e-11	CSF	CDKN1B
1.62e-17	-0.562008	0.24	0.346	3.56e-13	CSF	FLI1
2.16e-32	-0.862419	0.203	0.346	4.75e-28	CSF	PIM2
1.66e-07	-0.322757	0.28	0.345	0.00366237	CSF	ANXA2R
1.32e-09	-0.323837	0.263	0.343	2.91e-05	CSF	POLR2E
1.51e-13	-0.460185	0.251	0.343	3.33e-09	CSF	VPS51
2.79e-13	-0.431722	0.249	0.342	6.14e-09	CSF	UBAC2
3.47e-135	-3.11611	0.049	0.342	7.64e-131	CSF	ACTN1
3.42e-11	0.421233	0.416	0.341	7.51e-07	CSF	FAM96B
4e-07	0.31488	0.397	0.34	0.00879814	CSF	CDC42SE1
6.14e-71	0.931735	0.553	0.339	1.35e-66	CSF	FYN
1.44e-06	-0.273396	0.278	0.339	0.0317843	CSF	ATP1A1
1.51e-12	-0.482086	0.252	0.339	3.33e-08	CSF	DDX3X
2.63e-09	-0.443512	0.269	0.338	5.79e-05	CSF	TGFBR2
3.36e-20	0.546681	0.442	0.336	7.39e-16	CSF	GNAS
5.96e-10	-0.460209	0.263	0.336	1.31e-05	CSF	PBXIP1
4.67e-08	0.380646	0.393	0.335	0.00102824	CSF	TBCB
1.62e-23	0.645168	0.447	0.334	3.57e-19	CSF	AKNA
3.23e-08	-0.26974	0.261	0.334	0.000709754	CSF	ATRAID
1.75e-07	0.378355	0.389	0.333	0.00384311	CSF	WASF2
7.03e-09	-0.338829	0.26	0.333	0.000154633	CSF	HSD17B11
3.18e-09	-0.349524	0.257	0.333	7e-05	CSF	GLRX
3.21e-16	-0.527959	0.233	0.333	7.05e-12	CSF	PRMT1
5.49e-60	-1.32319	0.134	0.333	1.21e-55	CSF	MAL
4.96e-09	-0.359347	0.259	0.332	0.000109134	CSF	LSM4
1.04e-27	0.621912	0.461	0.331	2.28e-23	CSF	SIT1
6.74e-07	-0.353711	0.273	0.331	0.0148187	CSF	PCED1B
1.38e-15	-0.520923	0.233	0.331	3.03e-11	CSF	LY9
6.51e-134	0.811672	0.716	0.33	1.43e-129	CSF	GZMK
6.86e-166	1.39919	0.653	0.329	1.51e-161	CSF	S100A11
4.73e-08	0.455063	0.384	0.329	0.00103965	CSF	ITM2A
6.44e-08	0.353453	0.388	0.328	0.00141718	CSF	DDX6
1.65e-24	0.68141	0.439	0.327	3.63e-20	CSF	CTSC
1.78e-07	0.404205	0.383	0.327	0.00392198	CSF	CORO1B
1.66e-17	0.613488	0.419	0.326	3.66e-13	CSF	PIK3R1
6.54e-54	0.792348	0.517	0.325	1.44e-49	CSF	LYAR
2e-23	0.621583	0.435	0.321	4.4e-19	CSF	EMB
2.6e-10	0.41013	0.394	0.321	5.73e-06	CSF	RNF7
1.01e-06	-0.262503	0.257	0.32	0.0222769	CSF	SCP2
3.82e-08	-0.341907	0.249	0.318	0.000840666	CSF	SCML4
1.84e-28	-0.834552	0.186	0.318	4.04e-24	CSF	CD55
2.15e-90	1.26265	0.549	0.317	4.73e-86	CSF	HLA-DPB1
1.42e-34	0.766859	0.455	0.317	3.12e-30	CSF	PTP4A2
4e-19	0.589827	0.418	0.317	8.79e-15	CSF	P2RY8
4.56e-11	-0.48764	0.238	0.315	1e-06	CSF	PDE3B
4.2e-38	-1.13382	0.166	0.315	9.25e-34	CSF	ILF3-DT
2.07e-07	0.345864	0.371	0.314	0.00455046	CSF	DYNLL1
1.01e-10	0.449639	0.381	0.313	2.23e-06	CSF	TKT
2.51e-11	-0.445688	0.232	0.313	5.52e-07	CSF	PSMF1
1.68e-09	-0.398315	0.24	0.312	3.71e-05	CSF	UQCRC2
7.62e-13	-0.516185	0.227	0.312	1.68e-08	CSF	SNHG7
4.11e-15	-0.5469	0.218	0.312	9.04e-11	CSF	SDHC
5.5e-20	-0.664567	0.203	0.312	1.21e-15	CSF	THEM4
7.94e-07	0.388007	0.362	0.311	0.0174609	CSF	ARF6
2.37e-07	-0.251943	0.241	0.31	0.00520369	CSF	ATP6AP2
1.09e-07	-0.341903	0.245	0.309	0.00239403	CSF	SNRPE
9.26e-44	0.819752	0.47	0.308	2.04e-39	CSF	IKZF3
7.25e-49	-1.25881	0.136	0.308	1.59e-44	CSF	AIF1
4.62e-18	0.517949	0.409	0.307	1.02e-13	CSF	CAST
1.2e-10	-0.40056	0.227	0.306	2.65e-06	CSF	ILF2
8.4e-14	0.504641	0.386	0.305	1.85e-09	CSF	EIF3A
2.13e-07	-0.318065	0.241	0.305	0.00469449	CSF	GIMAP2
6.65e-10	-0.407822	0.231	0.305	1.46e-05	CSF	PUF60
2.87e-95	-2.42986	0.069	0.305	6.31e-91	CSF	TRABD2A
4.35e-07	0.349638	0.36	0.304	0.00957204	CSF	SSNA1
2.72e-08	-0.346845	0.235	0.304	0.000599204	CSF	DBNL
1.39e-09	-0.349483	0.226	0.302	3.05e-05	CSF	MDH1
2.36e-37	0.868515	0.442	0.301	5.2e-33	CSF	TGFB1
1.75e-06	-0.284804	0.241	0.301	0.0384058	CSF	VASP
1.38e-06	-0.266252	0.24	0.301	0.0304037	CSF	TMED9
4.51e-07	0.345891	0.358	0.299	0.00992488	CSF	TAOK3
1.94e-08	-0.392809	0.233	0.299	0.000426339	CSF	RBBP4
7.71e-19	-0.670668	0.195	0.299	1.7e-14	CSF	EIF2A
2.18e-11	0.468187	0.371	0.298	4.79e-07	CSF	MRPL41
3.83e-08	0.4289	0.355	0.297	0.000843616	CSF	DOCK8
3.34e-08	-0.358545	0.229	0.296	0.000733915	CSF	CRBN
1.02e-08	-0.302094	0.224	0.296	0.000223456	CSF	THEMIS
5.26e-28	-0.86831	0.168	0.296	1.16e-23	CSF	AP1M1
3.3e-20	0.616324	0.398	0.295	7.27e-16	CSF	S1PR1
1.2e-11	0.481945	0.371	0.295	2.64e-07	CSF	MYO1G
1.44e-10	-0.450972	0.218	0.294	3.16e-06	CSF	HSPA9
4.96e-33	0.756821	0.43	0.293	1.09e-28	CSF	CDK2AP2
1.81e-06	0.359998	0.341	0.291	0.0397706	CSF	TRABD
2.16e-06	-0.311711	0.234	0.291	0.0475276	CSF	GRAP2
5.18e-17	-0.664434	0.194	0.291	1.14e-12	CSF	SLC44A2
1.54e-09	0.452241	0.353	0.287	3.39e-05	CSF	ADAR
2.17e-08	-0.407178	0.223	0.287	0.000478144	CSF	RAB11A
3.29e-14	-0.592891	0.199	0.287	7.24e-10	CSF	GABPB1-AS1
1.11e-14	0.213011	0.392	0.286	2.45e-10	CSF	PRF1
6.3e-09	-0.417522	0.217	0.286	0.000138614	CSF	CNOT2
4.23e-18	-0.650362	0.184	0.286	9.31e-14	CSF	IMPDH2
2.52e-13	0.465831	0.371	0.285	5.53e-09	CSF	GNG2
1.77e-16	-0.605371	0.189	0.285	3.9e-12	CSF	CCNH
2.72e-12	0.45825	0.365	0.284	5.98e-08	CSF	REEP5
8.57e-07	0.334942	0.34	0.284	0.0188452	CSF	CFLAR
5.89e-23	-0.8034	0.171	0.283	1.3e-18	CSF	AC026979.2
3.69e-22	-0.726402	0.168	0.282	8.12e-18	CSF	TESPA1
6.44e-07	-0.343783	0.22	0.28	0.0141681	CSF	FAM162A
4.32e-09	-0.409225	0.21	0.28	9.51e-05	CSF	POLR2G
3.65e-19	-0.682657	0.176	0.28	8.03e-15	CSF	EPB41L4A-AS1
7.95e-07	-0.338757	0.221	0.279	0.0174835	CSF	PHF20
3.12e-17	-0.733496	0.184	0.279	6.85e-13	CSF	SNHG9
5.83e-24	-0.869131	0.165	0.279	1.28e-19	CSF	WDR74
3.45e-10	0.378421	0.352	0.278	7.58e-06	CSF	ARPC5L
1.23e-07	0.385741	0.336	0.277	0.00271192	CSF	COX17
2.81e-07	0.372991	0.333	0.277	0.00618084	CSF	KRAS
3.83e-21	0.68697	0.378	0.275	8.43e-17	CSF	S1PR4
2.49e-08	0.39985	0.337	0.275	0.000548846	CSF	PCSK7
1.38e-12	-0.528209	0.194	0.275	3.04e-08	CSF	TXN2
6.11e-30	0.780665	0.399	0.273	1.35e-25	CSF	FDFT1
2.04e-16	0.581732	0.363	0.273	4.48e-12	CSF	NDUFA13
1.27e-06	-0.303937	0.214	0.273	0.027919	CSF	TRAPPC6A
3.07e-19	0.391339	0.391	0.272	6.75e-15	CSF	KLRG1
2.67e-09	0.392915	0.34	0.272	5.88e-05	CSF	TMEM160
3.49e-08	0.388664	0.333	0.272	0.000767456	CSF	SS18L2
5.14e-33	0.730741	0.408	0.271	1.13e-28	CSF	TXN
1.45e-13	-0.490334	0.183	0.271	3.18e-09	CSF	SIRPG
1.99e-09	-0.47813	0.201	0.269	4.38e-05	CSF	LAMP1
4.35e-110	1.47065	0.529	0.268	9.58e-106	CSF	HLA-DPA1
2.79e-28	0.70107	0.396	0.268	6.13e-24	CSF	MACF1
1.07e-10	0.463744	0.339	0.268	2.36e-06	CSF	PDIA6
7.27e-15	-0.602761	0.179	0.268	1.6e-10	CSF	FUNDC2
5.14e-15	-0.622762	0.178	0.267	1.13e-10	CSF	ORMDL3
3.9e-08	-0.39344	0.201	0.265	0.000857674	CSF	MRPS18B
3.7e-29	0.768801	0.391	0.264	8.15e-25	CSF	HERPUD1
9.52e-15	0.602308	0.347	0.264	2.1e-10	CSF	RUNX3
2.03e-12	0.489268	0.343	0.264	4.46e-08	CSF	STK10
1.68e-09	0.465131	0.329	0.264	3.69e-05	CSF	KMT2A
1.35e-06	0.336129	0.319	0.264	0.0298058	CSF	RASSF1
1.22e-45	0.902988	0.426	0.263	2.68e-41	CSF	GNAI2
1.99e-10	0.407007	0.337	0.263	4.37e-06	CSF	IDS
6.73e-10	0.512181	0.328	0.263	1.48e-05	CSF	DYNC1H1
5.28e-34	-1.0867	0.126	0.263	1.16e-29	CSF	C1orf162
2.64e-84	1.1433	0.491	0.262	5.8e-80	CSF	C12orf75
2.99e-12	0.555913	0.336	0.262	6.57e-08	CSF	SRSF9
5.19e-28	0.647588	0.39	0.26	1.14e-23	CSF	DOK2
2.56e-14	-0.698279	0.176	0.26	5.64e-10	CSF	CTSA
6.57e-07	-0.33259	0.2	0.258	0.014457	CSF	SYPL1
3.68e-10	-0.508482	0.187	0.258	8.1e-06	CSF	TSPAN32
2.82e-08	0.390562	0.318	0.257	0.00061971	CSF	CCDC107
2.83e-07	-0.412838	0.199	0.257	0.0062231	CSF	PSMB4
1.99e-58	0.998329	0.443	0.256	4.39e-54	CSF	SAMD3
4.99e-41	0.849681	0.412	0.256	1.1e-36	CSF	OPTN
3.52e-07	0.358856	0.313	0.256	0.0077466	CSF	PDLIM2
1.85e-06	-0.352995	0.201	0.256	0.040654	CSF	NSMCE1
1.56e-07	-0.388899	0.196	0.256	0.00343941	CSF	TMEM204
2.92e-33	0.840385	0.391	0.255	6.42e-29	CSF	SYNE1
7.59e-12	0.481651	0.332	0.255	1.67e-07	CSF	MFSD10
5.84e-07	-0.363572	0.199	0.255	0.012843	CSF	HPCAL1
1.92e-09	-0.439435	0.186	0.254	4.22e-05	CSF	PTDSS1
9.05e-10	-0.472648	0.184	0.254	1.99e-05	CSF	PQBP1
2.01e-19	0.624033	0.355	0.253	4.42e-15	CSF	IQGAP1
1.26e-15	0.532638	0.344	0.253	2.77e-11	CSF	TLN1
4e-15	0.561787	0.342	0.253	8.8e-11	CSF	IFI16
2.34e-14	-0.654616	0.167	0.252	5.16e-10	CSF	MAPRE2
2.72e-154	1.35842	0.577	0.251	5.98e-150	CSF	ITGB1
5.09e-09	-0.427401	0.185	0.251	0.000111919	CSF	SUMF2
4.62e-16	-0.734925	0.162	0.251	1.02e-11	CSF	FKBP5
2.8e-11	0.486832	0.325	0.25	6.16e-07	CSF	UTRN
1.8e-06	-0.33708	0.195	0.25	0.0396226	CSF	CCDC69
1.03e-08	-0.423737	0.184	0.25	0.000226144	CSF	OLA1
4.98e-22	-0.869461	0.144	0.25	1.1e-17	CSF	USP11
5.6e-21	0.697048	0.351	0.249	1.23e-16	CSF	RNASEK
9.54e-08	-0.372785	0.187	0.249	0.00209913	CSF	JAK3
1e-42	0.728178	0.408	0.247	2.2e-38	CSF	CMC1
7.28e-08	0.456997	0.302	0.247	0.00160189	CSF	ARHGAP25
5.95e-12	-0.543527	0.17	0.247	1.31e-07	CSF	ARF4
1.32e-13	0.529104	0.329	0.244	2.91e-09	CSF	CDC42EP3
9.94e-13	-0.593448	0.165	0.244	2.19e-08	CSF	SLC38A2
1.11e-08	0.460951	0.305	0.243	0.000244918	CSF	YY1
1.79e-08	0.433758	0.304	0.243	0.00039291	CSF	TSEN54
1.22e-07	-0.401304	0.182	0.242	0.00267813	CSF	PITHD1
8.54e-29	-1.13519	0.123	0.242	1.88e-24	CSF	TSPYL2
1.62e-63	-2.33189	0.065	0.241	3.57e-59	CSF	PPP1R15A
4.97e-17	0.53966	0.338	0.24	1.09e-12	CSF	ITGAL
1.37e-14	0.593976	0.324	0.24	3e-10	CSF	IL2RG
1.35e-35	-1.24584	0.106	0.24	2.97e-31	CSF	ARMH1
6.14e-08	0.352354	0.302	0.239	0.00135009	CSF	VDAC1
1.2e-49	0.995522	0.406	0.238	2.63e-45	CSF	SH2D1A
3.2e-27	0.711337	0.36	0.238	7.03e-23	CSF	MATK
6.95e-09	0.42754	0.301	0.238	0.000152889	CSF	TRADD
2.83e-35	0.831801	0.379	0.237	6.22e-31	CSF	APOBEC3G
1.63e-22	0.704649	0.346	0.237	3.59e-18	CSF	HMGB2
4.98e-21	0.65262	0.344	0.237	1.1e-16	CSF	CBLB
4.63e-32	0.778091	0.372	0.236	1.02e-27	CSF	CKLF
2.88e-41	0.946115	0.382	0.235	6.33e-37	CSF	IDH2
3.71e-15	-0.674981	0.147	0.233	8.16e-11	CSF	IPCEF1
2.34e-46	1.00264	0.39	0.232	5.15e-42	CSF	ANXA5
1.72e-07	0.375172	0.29	0.231	0.00378408	CSF	REL
5.05e-07	-0.397354	0.176	0.231	0.0111014	CSF	TIMM13
3.93e-09	-0.49934	0.167	0.231	8.65e-05	CSF	PPIH
3.57e-10	-0.464339	0.163	0.231	7.86e-06	CSF	STMN1
9.15e-48	-1.60878	0.078	0.231	2.01e-43	CSF	SPINT2
1.27e-12	0.542227	0.306	0.23	2.79e-08	CSF	DIAPH1
1.19e-09	0.443993	0.298	0.23	2.62e-05	CSF	MIEN1
4.33e-31	0.823698	0.355	0.229	9.53e-27	CSF	WNK1
2.49e-16	0.595016	0.319	0.229	5.49e-12	CSF	FBXW5
4.42e-09	-0.50211	0.165	0.229	9.72e-05	CSF	LETMD1
6.03e-14	0.580055	0.308	0.228	1.33e-09	CSF	PYCARD
1.93e-13	0.543404	0.308	0.228	4.24e-09	CSF	NFATC2
3.5e-07	-0.367177	0.169	0.227	0.00769741	CSF	ETFB
4.3e-33	-1.38249	0.102	0.226	9.47e-29	CSF	SH3YL1
3.45e-09	-0.478839	0.16	0.224	7.6e-05	CSF	THOC3
8.77e-11	0.50238	0.293	0.223	1.93e-06	CSF	ANKRD11
1.74e-06	0.400852	0.273	0.223	0.0383134	CSF	NCF1
1.76e-06	-0.391537	0.172	0.223	0.0386476	CSF	NLRP1
1.97e-06	-0.375874	0.171	0.223	0.04341	CSF	POLR2C
3.61e-10	-0.549737	0.156	0.223	7.94e-06	CSF	A1BG
4.19e-09	-0.480426	0.159	0.222	9.22e-05	CSF	TMEM14C
5.51e-10	-0.49119	0.154	0.222	1.21e-05	CSF	SPOP
1.22e-41	-1.60554	0.082	0.222	2.69e-37	CSF	NFKBIZ
2.51e-26	0.746743	0.338	0.221	5.52e-22	CSF	JPT1
1.66e-08	-0.510313	0.161	0.221	0.000365522	CSF	GTF2F1
2.77e-07	-0.412366	0.164	0.22	0.00610039	CSF	POP5
9.78e-09	0.454913	0.281	0.219	0.000215108	CSF	ITGB1BP1
1.45e-06	-0.458151	0.168	0.219	0.0318156	CSF	PPP1R10
8.26e-11	-0.546054	0.146	0.217	1.82e-06	CSF	IFI6
2.85e-23	-0.998594	0.112	0.215	6.28e-19	CSF	LINC01550
1.74e-13	0.529286	0.294	0.213	3.84e-09	CSF	ZBTB38
3.96e-09	-0.464339	0.149	0.213	8.71e-05	CSF	TSR2
1.58e-10	-0.581408	0.145	0.213	3.47e-06	CSF	MRPL3
2.69e-12	0.526168	0.29	0.212	5.92e-08	CSF	GBP5
1.4e-13	-0.663988	0.134	0.212	3.09e-09	CSF	LTA4H
3.61e-14	0.554924	0.293	0.211	7.94e-10	CSF	IFI27L2
8.64e-18	-0.81859	0.121	0.211	1.9e-13	CSF	SERINC5
2.34e-23	-1.02071	0.108	0.211	5.14e-19	CSF	MAML2
2.21e-58	-2.16076	0.049	0.211	4.86e-54	CSF	TXK
2.43e-21	-0.895815	0.112	0.21	5.35e-17	CSF	RIN3
6.5e-10	0.511259	0.274	0.209	1.43e-05	CSF	CMTM7
4.38e-09	-0.495072	0.147	0.209	9.63e-05	CSF	TMEM106B
1.06e-31	-1.38168	0.09	0.209	2.32e-27	CSF	AC007952.4
2.85e-94	1.23592	0.448	0.208	6.26e-90	CSF	ANXA2
8.07e-33	1.01744	0.333	0.208	1.78e-28	CSF	YPEL3
1.98e-19	0.649352	0.306	0.208	4.36e-15	CSF	PSTPIP1
3.62e-07	0.417512	0.262	0.208	0.00796365	CSF	VPS4B
7.97e-18	-0.855845	0.119	0.208	1.75e-13	CSF	RNF138
5.46e-14	0.573158	0.289	0.207	1.2e-09	CSF	KDELR2
9.02e-07	-0.421079	0.155	0.207	0.0198423	CSF	ATIC
1.6e-10	-0.584254	0.14	0.207	3.52e-06	CSF	NBEAL1
1.42e-17	-0.822354	0.118	0.206	3.13e-13	CSF	CARS
8.3e-13	0.540654	0.282	0.204	1.83e-08	CSF	ELOVL5
3.5e-10	-0.583175	0.139	0.204	7.7e-06	CSF	CHMP7
7.13e-07	0.393841	0.256	0.203	0.0156859	CSF	RBM6
5.96e-12	-0.601194	0.131	0.203	1.31e-07	CSF	LINC02273
5.69e-12	0.560628	0.275	0.202	1.25e-07	CSF	EVI2B
5.03e-09	0.53653	0.262	0.202	0.000110638	CSF	CNOT6L
7.6e-12	-0.677403	0.131	0.202	1.67e-07	CSF	ATF7IP2
7.65e-95	1.32712	0.434	0.201	1.68e-90	CSF	CXCR3
2.31e-09	-0.493443	0.138	0.201	5.09e-05	CSF	AHSA1
1.46e-10	-0.613746	0.135	0.201	3.2e-06	CSF	NASP
5.59e-27	0.793375	0.316	0.2	1.23e-22	CSF	TMX4
5.08e-13	0.553197	0.278	0.2	1.12e-08	CSF	C4orf48
1.94e-07	-0.472068	0.146	0.2	0.00426597	CSF	ATF4
1.65e-10	-0.5887	0.134	0.2	3.63e-06	CSF	ACADVL
2.43e-12	-0.654271	0.128	0.2	5.34e-08	CSF	DMAC1
1.32e-09	0.511575	0.261	0.198	2.91e-05	CSF	HSPB11
4.55e-09	0.476837	0.26	0.198	0.000100183	CSF	SH2D2A
1.11e-08	0.472173	0.258	0.198	0.00024474	CSF	CASP8
1.52e-14	0.602889	0.278	0.197	3.34e-10	CSF	AP3S1
1.71e-11	0.529429	0.267	0.196	3.75e-07	CSF	VPS36
8.83e-07	-0.426108	0.145	0.196	0.0194202	CSF	MRPS35
4.36e-10	0.484461	0.261	0.195	9.59e-06	CSF	MAZ
1.59e-07	0.439759	0.25	0.195	0.00348855	CSF	RASGRP1
5.45e-09	-0.524642	0.135	0.195	0.000119933	CSF	CCDC57
9.63e-11	-0.59423	0.129	0.195	2.12e-06	CSF	PRPS1
3.59e-08	0.473889	0.251	0.194	0.000788795	CSF	DAXX
8.32e-07	-0.459473	0.144	0.194	0.0183087	CSF	BEX4
2.92e-14	-0.791773	0.118	0.194	6.42e-10	CSF	PABPC4
1.61e-38	0.992878	0.331	0.192	3.55e-34	CSF	CLDND1
5.92e-156	1.81823	0.495	0.191	1.3e-151	CSF	HLA-DRB1
6.39e-07	-0.425016	0.139	0.191	0.0140605	CSF	EXOSC8
6.68e-09	-0.526667	0.131	0.191	0.000146886	CSF	TBC1D10A
9.71e-10	-0.566263	0.129	0.191	2.14e-05	CSF	BEX2
2.96e-13	-0.701926	0.117	0.191	6.5e-09	CSF	ITGA6
8.73e-19	0.684851	0.284	0.19	1.92e-14	CSF	ARL6IP1
1.56e-11	0.345488	0.269	0.19	3.44e-07	CSF	PLEK
7.43e-28	-1.31269	0.083	0.19	1.64e-23	CSF	IL6ST
1.6e-14	0.647283	0.269	0.189	3.52e-10	CSF	ORAI1
3.34e-46	0.918551	0.347	0.188	7.36e-42	CSF	MYO1F
4.42e-10	0.511644	0.253	0.188	9.73e-06	CSF	MLLT6
9.65e-07	-0.398346	0.137	0.188	0.0212221	CSF	CHTF8
2.53e-07	-0.465134	0.136	0.188	0.00557392	CSF	SUCLG2
4.79e-08	-0.511675	0.132	0.187	0.00105484	CSF	TNFRSF25
3.77e-16	-0.802599	0.105	0.187	8.29e-12	CSF	SAE1
2.55e-11	0.506386	0.256	0.186	5.61e-07	CSF	SDF2L1
1.77e-06	0.347863	0.238	0.186	0.0390063	CSF	GPR65
1.67e-07	-0.490076	0.134	0.186	0.0036741	CSF	IDH3B
7.11e-09	-0.568975	0.128	0.186	0.000156374	CSF	RGL4
2.14e-24	-1.14693	0.086	0.186	4.72e-20	CSF	GNL3
8.13e-07	-0.499449	0.136	0.185	0.0178847	CSF	PCF11
1.33e-13	-0.779247	0.112	0.185	2.93e-09	CSF	APBB1
8.98e-81	-4.77231	0.008	0.185	1.98e-76	CSF	LRRN3
2.22e-27	0.811333	0.299	0.184	4.89e-23	CSF	NLRC3
8.43e-07	0.426503	0.234	0.184	0.0185464	CSF	PTPRA
4.35e-09	-0.590524	0.125	0.184	9.57e-05	CSF	C12orf10
1.55e-45	1.02933	0.335	0.183	3.41e-41	CSF	CHST12
1.01e-16	-0.906367	0.101	0.183	2.22e-12	CSF	NAA16
8.93e-10	-0.604963	0.121	0.182	1.96e-05	CSF	U2AF1L4
3.4e-19	-0.955008	0.094	0.182	7.49e-15	CSF	MYLIP
3.06e-27	-1.19592	0.077	0.182	6.73e-23	CSF	BEX3
5.66e-21	0.716092	0.281	0.181	1.25e-16	CSF	IQGAP2
4.16e-29	-1.35647	0.073	0.181	9.16e-25	CSF	AL118516.1
1.53e-39	-1.74932	0.056	0.181	3.36e-35	CSF	BACH2
9.82e-82	1.43459	0.389	0.18	2.16e-77	CSF	LGALS1
9.33e-20	0.7024	0.276	0.18	2.05e-15	CSF	TPM4
1.12e-12	0.600813	0.253	0.18	2.46e-08	CSF	MAP4K1
1.08e-11	0.536313	0.25	0.18	2.39e-07	CSF	RNF145
7.25e-08	0.47618	0.234	0.18	0.00159596	CSF	USP34
1.41e-07	-0.516069	0.127	0.179	0.00309708	CSF	WDR43
8.76e-14	0.613758	0.256	0.178	1.93e-09	CSF	SELENOS
1.06e-07	0.440943	0.233	0.178	0.00232801	CSF	NCK1
4.32e-08	0.429578	0.233	0.176	0.000949645	CSF	ABT1
6.6e-13	-0.740629	0.106	0.176	1.45e-08	CSF	NSG1
2.25e-14	0.645265	0.253	0.175	4.96e-10	CSF	PTPN7
1.72e-10	0.539887	0.239	0.175	3.78e-06	CSF	ITGB2-AS1
2.66e-17	0.700188	0.261	0.174	5.85e-13	CSF	BLOC1S1
5.4e-08	0.492763	0.228	0.174	0.00118791	CSF	SH3GLB1
1.34e-06	0.445585	0.223	0.174	0.0295142	CSF	LASP1
5.48e-07	-0.497948	0.125	0.174	0.012066	CSF	CDK4
1.06e-17	-1.14924	0.093	0.174	2.32e-13	CSF	NCR3
5.12e-41	-1.88722	0.049	0.174	1.13e-36	CSF	EPHX2
3.1e-20	0.706466	0.27	0.173	6.82e-16	CSF	AP2B1
2.99e-22	0.749542	0.273	0.172	6.57e-18	CSF	RAB27A
8.38e-07	-0.445683	0.122	0.171	0.018429	CSF	C1orf123
1.44e-06	-0.447316	0.123	0.17	0.0316726	CSF	BLCAP
9.53e-11	0.571442	0.233	0.169	2.1e-06	CSF	ARRDC1
2.66e-11	-0.785388	0.106	0.169	5.86e-07	CSF	FBXO32
6.87e-70	-4.48977	0.011	0.169	1.51e-65	CSF	FOSB
3.7e-35	0.850864	0.3	0.168	8.13e-31	CSF	PYHIN1
5.21e-10	0.539687	0.231	0.168	1.15e-05	CSF	RABGAP1L
2.14e-08	0.459509	0.225	0.168	0.000470116	CSF	TMEM165
3.56e-09	-0.613825	0.112	0.168	7.84e-05	CSF	PEF1
9.83e-11	-0.681003	0.106	0.168	2.16e-06	CSF	EIF4A3
6.08e-16	0.664067	0.249	0.167	1.34e-11	CSF	LENG8
2.12e-17	-0.970142	0.087	0.167	4.66e-13	CSF	PFDN6
4.37e-08	0.446311	0.222	0.166	0.000960277	CSF	ATP2B1
2.99e-09	-0.594939	0.109	0.166	6.57e-05	CSF	DHX15
2.66e-13	0.613607	0.241	0.165	5.84e-09	CSF	HOPX
5.89e-07	-0.518435	0.117	0.165	0.0129537	CSF	ACO2
2.73e-09	-0.645658	0.109	0.165	6e-05	CSF	UBQLN2
2.64e-20	-1.0638	0.079	0.165	5.82e-16	CSF	LAIR1
2.52e-64	-3.52568	0.014	0.165	5.54e-60	CSF	TMIGD2
5.53e-07	0.41696	0.215	0.164	0.0121562	CSF	USP1
7.81e-08	-0.56906	0.113	0.164	0.00171826	CSF	TMEM131L
1.22e-09	-0.656143	0.107	0.164	2.69e-05	CSF	TIMM9
2.99e-07	-0.534431	0.114	0.163	0.00657712	CSF	RING1
2.67e-09	-0.622458	0.106	0.163	5.87e-05	CSF	APOL3
3.3e-13	0.780805	0.232	0.162	7.27e-09	CSF	HIST1H1D
8.35e-07	0.467738	0.21	0.162	0.0183719	CSF	RECQL
2.99e-07	-0.497278	0.113	0.162	0.00657679	CSF	ACBD6
4.12e-27	-1.44126	0.063	0.162	9.05e-23	CSF	APBA2
9.26e-54	-2.84889	0.025	0.162	2.04e-49	CSF	NT5E
1.28e-17	0.643714	0.249	0.161	2.82e-13	CSF	IL2RB
1.74e-08	0.534348	0.217	0.161	0.000383001	CSF	TNFRSF1A
1.81e-45	-2.48364	0.034	0.161	3.98e-41	CSF	AC245014.3
6.38e-35	0.889456	0.29	0.16	1.4e-30	CSF	DNAJC1
3.75e-13	0.659751	0.232	0.16	8.26e-09	CSF	NMT1
5.71e-10	0.591392	0.221	0.16	1.26e-05	CSF	YWHAH
1.6e-12	0.645579	0.228	0.158	3.51e-08	CSF	GPR174
6.47e-07	-0.525344	0.111	0.157	0.0142353	CSF	GMPR2
1.27e-09	-0.652606	0.1	0.157	2.79e-05	CSF	CAT
4.61e-11	0.560028	0.221	0.156	1.01e-06	CSF	SMS
6.02e-07	0.462515	0.204	0.156	0.0132403	CSF	RASSF7
1.67e-07	-0.567916	0.107	0.156	0.00367941	CSF	SDHAF3
3.06e-88	1.4202	0.368	0.155	6.72e-84	CSF	GPR183
1.35e-06	0.485602	0.202	0.155	0.0297797	CSF	TXNL4A
1.66e-06	-0.521607	0.11	0.155	0.0366231	CSF	TMEM107
4.56e-07	-0.517682	0.108	0.155	0.0100209	CSF	CCNC
4.62e-16	-0.991732	0.081	0.155	1.02e-11	CSF	RIC3
3.34e-33	0.994328	0.275	0.154	7.35e-29	CSF	IDI1
2.91e-07	0.464834	0.204	0.154	0.00641035	CSF	HERC2
9.49e-32	0.934757	0.273	0.153	2.09e-27	CSF	TNFRSF1B
4.91e-189	2.2752	0.472	0.152	1.08e-184	CSF	CCL4
1.03e-22	0.773779	0.251	0.152	2.28e-18	CSF	ACTN4
8.54e-10	-0.667873	0.095	0.152	1.88e-05	CSF	BZW2
7.98e-08	-0.567252	0.101	0.151	0.00175466	CSF	DHRS4
3.61e-12	-0.756471	0.087	0.151	7.95e-08	CSF	BCAS4
7.03e-67	1.23213	0.331	0.15	1.55e-62	CSF	CYTOR
8.76e-33	0.969156	0.27	0.15	1.93e-28	CSF	DYNLT1
2.74e-10	0.8313	0.207	0.15	6.03e-06	CSF	H1FX
7.43e-08	0.511462	0.202	0.15	0.00163473	CSF	PQLC3
5.42e-07	0.504767	0.197	0.15	0.0119228	CSF	NAA10
8.73e-07	-0.496507	0.104	0.15	0.0192089	CSF	OARD1
2.05e-19	0.760971	0.239	0.149	4.52e-15	CSF	ARID5B
3.33e-10	0.526644	0.211	0.149	7.33e-06	CSF	CD82
1.12e-07	-0.561684	0.1	0.149	0.0024736	CSF	PITPNA-AS1
2.87e-17	0.86487	0.229	0.148	6.32e-13	CSF	HIST1H1E
1.95e-07	0.355696	0.201	0.148	0.00428948	CSF	STOM
6.01e-11	-0.763644	0.088	0.148	1.32e-06	CSF	NIPSNAP1
4.41e-10	0.571787	0.207	0.147	9.7e-06	CSF	SNX5
3.64e-10	-0.479487	0.088	0.146	8e-06	CSF	NR4A2
4.56e-25	0.857283	0.248	0.145	1e-20	CSF	ARAP2
2.11e-08	-0.614448	0.094	0.145	0.000463742	CSF	STAT5A
1.02e-08	-0.629607	0.093	0.145	0.000224069	CSF	QARS
3.28e-37	-2.12038	0.035	0.145	7.21e-33	CSF	CSKMT
1.31e-06	0.459761	0.19	0.144	0.0287202	CSF	NGRN
2.25e-23	0.83734	0.242	0.143	4.94e-19	CSF	PLEC
9.39e-11	0.615721	0.205	0.143	2.07e-06	CSF	SFT2D1
2.73e-08	-0.601758	0.093	0.143	0.000599852	CSF	ZNF581
5.27e-17	0.754223	0.224	0.142	1.16e-12	CSF	ERN1
2.75e-07	-0.555722	0.095	0.142	0.0060464	CSF	NOA1
7e-08	-0.591593	0.093	0.142	0.00154006	CSF	PPA2
2.37e-08	0.517771	0.194	0.141	0.000521069	CSF	ZNFX1
4.08e-10	-0.755468	0.085	0.141	8.98e-06	CSF	SERPINB6
1.56e-12	0.699637	0.206	0.14	3.44e-08	CSF	ERG28
1e-11	0.66702	0.204	0.14	2.21e-07	CSF	ZBTB7A
1.72e-10	0.6149	0.201	0.14	3.79e-06	CSF	ABHD17A
3.63e-11	-0.805927	0.082	0.14	8e-07	CSF	C11orf1
1.23e-18	-1.13933	0.063	0.14	2.72e-14	CSF	CIAPIN1
1.13e-13	0.675068	0.21	0.139	2.5e-09	CSF	SLAMF6
4.72e-14	-0.906078	0.072	0.139	1.04e-09	CSF	QTRT1
1.64e-11	0.626849	0.202	0.138	3.61e-07	CSF	CSNK2B
1.59e-07	0.472191	0.188	0.138	0.00349115	CSF	TXNDC17
1.08e-06	0.489132	0.184	0.138	0.0237236	CSF	TACC1
3.57e-08	-0.666555	0.09	0.138	0.000785126	CSF	EXOSC5
2.82e-08	-0.613849	0.089	0.138	0.000619587	CSF	NOL11
5.84e-11	-0.767216	0.08	0.138	1.28e-06	CSF	TBRG4
3.13e-32	0.936689	0.255	0.137	6.89e-28	CSF	CD84
4.04e-15	0.696206	0.212	0.137	8.9e-11	CSF	ATP2A3
3.72e-07	0.494792	0.184	0.137	0.0081868	CSF	PJA2
8.89e-07	0.495166	0.182	0.137	0.01955	CSF	RALBP1
6.86e-14	-0.966894	0.072	0.137	1.51e-09	CSF	LINC02256
1.01e-09	0.651948	0.192	0.136	2.23e-05	CSF	SLA2
4.42e-09	0.526989	0.19	0.135	9.73e-05	CSF	THUMPD3-AS1
9.67e-08	0.502848	0.184	0.134	0.00212774	CSF	CWC25
1.47e-07	0.476894	0.183	0.134	0.00323855	CSF	SMIM29
6.84e-09	-0.686511	0.084	0.134	0.000150546	CSF	CWC27
2.27e-12	0.627418	0.2	0.133	4.99e-08	CSF	EPS15
2.48e-24	-1.50483	0.048	0.133	5.44e-20	CSF	RUNX2
9.92e-33	1.05849	0.246	0.132	2.18e-28	CSF	LYST
1.19e-10	0.601859	0.192	0.132	2.62e-06	CSF	PRRC2A
8.22e-10	-0.751151	0.079	0.132	1.81e-05	CSF	ZNF622
4.05e-16	0.709803	0.209	0.131	8.91e-12	CSF	GRK2
5.46e-08	-0.620858	0.084	0.131	0.00120062	CSF	NME4
2.26e-11	-0.90021	0.075	0.131	4.97e-07	CSF	HEXIM1
2.67e-40	1.02782	0.261	0.13	5.87e-36	CSF	EOMES
1.54e-10	0.590971	0.189	0.13	3.38e-06	CSF	RAP2B
1.24e-07	0.521316	0.179	0.13	0.00272158	CSF	DUSP23
1.4e-06	-0.565433	0.088	0.13	0.0308634	CSF	SRPRB
3.08e-14	0.729854	0.199	0.129	6.78e-10	CSF	TRAF1
9.72e-11	0.660023	0.188	0.129	2.14e-06	CSF	B3GNT2
2.19e-11	-0.841669	0.072	0.129	4.83e-07	CSF	IL6R
2.04e-13	-0.984417	0.067	0.129	4.48e-09	CSF	PLEKHB1
1.04e-20	0.953546	0.213	0.128	2.29e-16	CSF	PDE4B
1.54e-12	0.646115	0.194	0.128	3.4e-08	CSF	HSBP1
6.85e-10	0.64115	0.184	0.128	1.51e-05	CSF	RNF19A
2.36e-12	-0.928812	0.069	0.128	5.19e-08	CSF	TMEM263
2.05e-50	1.22525	0.273	0.127	4.51e-46	CSF	ATP2B4
9.05e-10	0.583827	0.183	0.127	1.99e-05	CSF	RILPL2
3.79e-43	-3.39427	0.017	0.127	8.33e-39	CSF	S100B
2.16e-20	0.817988	0.213	0.126	4.76e-16	CSF	LIMS1
1.57e-10	-0.806681	0.072	0.126	3.45e-06	CSF	H2AFX
3.98e-18	-1.30649	0.054	0.126	8.76e-14	CSF	Z93241.1
4.44e-13	0.720873	0.191	0.125	9.77e-09	CSF	TRANK1
7.9e-08	0.520573	0.174	0.125	0.00173882	CSF	TRG-AS1
6.36e-08	-0.659521	0.079	0.125	0.00139898	CSF	EIF2D
1.34e-31	-2.10943	0.031	0.125	2.95e-27	CSF	AC087239.1
6.14e-12	0.656204	0.187	0.124	1.35e-07	CSF	PIP4K2A
3.48e-09	0.58796	0.177	0.124	7.65e-05	CSF	TM2D1
2.32e-08	-0.671388	0.077	0.124	0.000511043	CSF	WDR77
2.89e-08	-0.686981	0.077	0.124	0.000635244	CSF	DUS3L
1.67e-09	-0.77971	0.073	0.124	3.67e-05	CSF	ETFRF1
1.27e-23	0.908747	0.217	0.123	2.79e-19	CSF	GPRIN3
4.45e-16	0.727081	0.199	0.123	9.79e-12	CSF	RFTN1
4.21e-43	-3.01053	0.014	0.123	9.25e-39	CSF	CD248
2.51e-70	1.27272	0.299	0.122	5.52e-66	CSF	TIGIT
1.73e-08	0.553951	0.173	0.122	0.000379994	CSF	TMBIM4
2.42e-08	0.574023	0.172	0.122	0.000531375	CSF	ATP1B3
1.69e-07	0.507854	0.169	0.122	0.00370845	CSF	ARPP19
1.2e-06	-0.61918	0.081	0.122	0.0264207	CSF	TRAP1
3.7e-10	-0.825937	0.069	0.121	8.14e-06	CSF	FBLN5
9.17e-60	1.38494	0.277	0.12	2.02e-55	CSF	AC004687.1
1.12e-07	0.574587	0.167	0.12	0.00247086	CSF	AOAH
6.31e-07	-0.624037	0.078	0.12	0.0138829	CSF	MED16
7.47e-12	0.670315	0.18	0.119	1.64e-07	CSF	ANKRD13D
8.83e-12	0.715198	0.18	0.119	1.94e-07	CSF	IFNGR1
4.8e-10	0.582071	0.175	0.119	1.06e-05	CSF	RAB8B
5.38e-19	-1.36973	0.048	0.119	1.18e-14	CSF	PDK1
3.55e-15	0.811916	0.186	0.117	7.82e-11	CSF	HBB
1.03e-11	0.723861	0.177	0.117	2.27e-07	CSF	TAF10
7.12e-09	0.54938	0.168	0.117	0.000156666	CSF	SIPA1
9.36e-09	0.592061	0.167	0.117	0.000205936	CSF	MIS18BP1
1.08e-09	-0.795913	0.067	0.117	2.37e-05	CSF	ERI3
6.18e-34	0.217406	0.241	0.116	1.36e-29	CSF	GZMH
1.06e-18	-1.33994	0.046	0.116	2.33e-14	CSF	AC013264.1
9.8e-10	0.603105	0.169	0.115	2.16e-05	CSF	PPP6R1
1.43e-09	-0.847292	0.066	0.115	3.15e-05	CSF	BCKDHA
2.03e-20	-1.56258	0.042	0.115	4.47e-16	CSF	ZNF10
1.71e-11	0.693712	0.174	0.114	3.76e-07	CSF	RABEP1
8.83e-07	-0.599651	0.073	0.114	0.0194305	CSF	STK26
1.71e-07	-0.692964	0.071	0.114	0.00375624	CSF	SLC35A4
5.29e-09	-0.774295	0.066	0.114	0.000116368	CSF	DPH5
7.22e-10	-0.779841	0.064	0.114	1.59e-05	CSF	NFKB2
3.36e-23	0.968048	0.202	0.113	7.4e-19	CSF	PTPN22
1.53e-06	0.477121	0.155	0.113	0.0337678	CSF	IGFLR1
6.92e-08	-0.744009	0.07	0.113	0.00152343	CSF	MRTO4
1.67e-10	-0.869903	0.062	0.113	3.68e-06	CSF	KMT2E-AS1
4.44e-08	0.586568	0.16	0.112	0.000976473	CSF	USF2
1.41e-06	-0.630761	0.073	0.112	0.0310022	CSF	AHCY
8.17e-11	-0.917445	0.06	0.112	1.8e-06	CSF	LSR
9.45e-16	-1.24257	0.048	0.111	2.08e-11	CSF	GNPDA1
7.9e-13	-0.953377	0.054	0.11	1.74e-08	CSF	CHMP1B
2.15e-13	-1.10946	0.053	0.11	4.73e-09	CSF	SNX9
7.71e-28	-2.47691	0.027	0.11	1.7e-23	CSF	EGR1
5.23e-73	1.47055	0.28	0.109	1.15e-68	CSF	HLA-DRB5
3.58e-10	0.673727	0.163	0.109	7.87e-06	CSF	GNB1
1.17e-06	-0.743978	0.071	0.109	0.0257629	CSF	ATP2B1-AS1
1.88e-06	-0.617482	0.071	0.109	0.0413569	CSF	COQ8A
2.24e-15	-1.24068	0.048	0.109	4.93e-11	CSF	PRKAR1B
3.25e-45	1.31446	0.237	0.108	7.15e-41	CSF	SLF1
5.39e-13	0.741247	0.169	0.107	1.18e-08	CSF	C11orf98
3.98e-11	0.639217	0.165	0.107	8.75e-07	CSF	CAPNS1
1.94e-09	0.632842	0.159	0.107	4.27e-05	CSF	MAP4
2.22e-06	0.530339	0.147	0.107	0.048803	CSF	NBPF14
2.12e-24	0.968683	0.196	0.106	4.66e-20	CSF	PREX1
3.12e-20	0.884496	0.187	0.106	6.85e-16	CSF	PTPRE
1.87e-10	0.66151	0.161	0.106	4.11e-06	CSF	DBF4
9.67e-10	-0.866777	0.058	0.106	2.13e-05	CSF	RAB3GAP1
1.1e-17	0.666605	0.182	0.105	2.41e-13	CSF	EFHD2
2.37e-12	0.675979	0.166	0.105	5.2e-08	CSF	PILRB
3.74e-08	0.550863	0.152	0.105	0.000822703	CSF	RNF214
7.4e-17	-1.47178	0.042	0.105	1.63e-12	CSF	SERTAD1
1.52e-20	0.9487	0.184	0.104	3.33e-16	CSF	HNRNPLL
1.71e-06	-0.626396	0.066	0.104	0.0377217	CSF	FARSB
4.3e-07	-0.700387	0.064	0.104	0.00945237	CSF	POLR1E
1.16e-07	-0.758334	0.063	0.104	0.00254489	CSF	PTOV1
1.02e-17	-1.50174	0.039	0.104	2.25e-13	CSF	COQ7
5.29e-32	1.09996	0.208	0.103	1.16e-27	CSF	CLIC3
8.84e-28	1.01945	0.199	0.103	1.94e-23	CSF	SLAMF1
2.45e-14	0.766823	0.169	0.103	5.39e-10	CSF	ACAT2
2.28e-12	0.727351	0.162	0.103	5.02e-08	CSF	KIAA0040
1.01e-09	0.653819	0.154	0.103	2.21e-05	CSF	CLSTN1
2.53e-09	0.603667	0.153	0.103	5.57e-05	CSF	SLC25A1
1.77e-10	0.628035	0.157	0.102	3.89e-06	CSF	TBC1D5
2.74e-07	-0.628798	0.062	0.102	0.00602486	CSF	DPEP2
2.23e-24	-2.00491	0.027	0.102	4.92e-20	CSF	CHRM3-AS2
1.04e-09	0.676118	0.152	0.101	2.28e-05	CSF	SAMD9L
1.32e-09	0.704405	0.152	0.101	2.9e-05	CSF	FABP5
2.65e-09	-0.852904	0.056	0.101	5.84e-05	CSF	RETREG1
1.52e-12	-1.0197	0.047	0.101	3.34e-08	CSF	MAGEF1
4.65e-34	1.15205	0.206	0.099	1.02e-29	CSF	SAMSN1
2.91e-16	0.805551	0.169	0.099	6.4e-12	CSF	SPPL2A
3.33e-12	0.720319	0.158	0.099	7.34e-08	CSF	TGIF1
1.11e-08	0.57034	0.147	0.099	0.000244941	CSF	LPCAT4
6.24e-09	0.660357	0.146	0.098	0.000137178	CSF	NAA50
1.07e-08	0.589515	0.146	0.098	0.00023614	CSF	ADAM8
2.14e-07	-0.741873	0.059	0.098	0.00471233	CSF	SCCPDH
8.25e-08	-0.741873	0.057	0.098	0.00181431	CSF	PLA2G12A
3.35e-19	-1.84717	0.033	0.098	7.36e-15	CSF	AC103591.3
1e-24	-2.06733	0.024	0.098	2.21e-20	CSF	FHIT
2.03e-12	0.743908	0.156	0.097	4.47e-08	CSF	PLEKHF1
3.42e-12	0.728523	0.155	0.097	7.53e-08	CSF	PPP2R5A
2.04e-11	0.693408	0.153	0.097	4.48e-07	CSF	STAT5B
9.82e-10	0.639352	0.147	0.097	2.16e-05	CSF	MYO9B
1.53e-07	0.567499	0.14	0.097	0.00335614	CSF	PARP14
4.24e-08	-0.793403	0.056	0.097	0.000932744	CSF	YPEL2
8.81e-08	-0.739295	0.056	0.097	0.00193822	CSF	TFAP4
4.06e-28	-1.79972	0.018	0.097	8.92e-24	CSF	CD79A
1.23e-108	1.9919	0.3	0.096	2.7e-104	CSF	INSIG1
1.02e-07	-0.770922	0.056	0.096	0.00224829	CSF	LINC00402
1.31e-07	-0.783618	0.056	0.096	0.00287377	CSF	TSPAN3
7.87e-29	0.958216	0.192	0.095	1.73e-24	CSF	FAM129A
4.75e-15	0.758011	0.16	0.095	1.05e-10	CSF	TGFBR3
2.6e-10	0.742437	0.146	0.095	5.72e-06	CSF	URI1
4.45e-19	-1.54148	0.031	0.095	9.78e-15	CSF	LGALS3BP
1.62e-43	-9.31097	0	0.095	3.57e-39	CSF	PPBP
1.22e-18	0.927978	0.167	0.094	2.68e-14	CSF	SLC4A7
3.56e-15	0.823865	0.158	0.093	7.84e-11	CSF	RNF168
2.21e-06	0.58268	0.13	0.093	0.0487196	CSF	SLC20A1
9.1e-07	-0.678679	0.057	0.093	0.0200165	CSF	OMA1
6.92e-11	0.767425	0.145	0.092	1.52e-06	CSF	MMP25-AS1
4.03e-09	0.699268	0.138	0.091	8.86e-05	CSF	CTDNEP1
1.7e-07	-0.853932	0.053	0.091	0.00373825	CSF	AL662844.4
2.28e-10	-1.04798	0.045	0.091	5.02e-06	CSF	SSBP2
1.62e-47	1.39772	0.217	0.09	3.56e-43	CSF	HLA-DQB1
5.14e-13	0.663549	0.15	0.09	1.13e-08	CSF	PTGDR
8.66e-08	-0.79568	0.051	0.09	0.00190536	CSF	MED27
4.13e-13	-1.11397	0.038	0.09	9.09e-09	CSF	FCER1G
9.32e-13	0.682483	0.148	0.089	2.05e-08	CSF	LAG3
6.06e-10	0.674206	0.139	0.089	1.33e-05	CSF	HDAC10
1.31e-07	0.574517	0.131	0.089	0.00287298	CSF	RABIF
1.21e-06	0.522504	0.128	0.089	0.0266242	CSF	CAB39
1.45e-06	0.532195	0.127	0.089	0.0318229	CSF	SKA2
1.96e-07	-0.839484	0.051	0.089	0.00430314	CSF	PDCD4-AS1
5.87e-09	-0.949565	0.047	0.089	0.000129131	CSF	LTA
1.57e-06	-0.717164	0.054	0.088	0.034448	CSF	CRY1
1.77e-07	-0.764549	0.05	0.088	0.0038873	CSF	PARP16
9.8e-08	-0.829336	0.049	0.088	0.00215549	CSF	BBS2
9.41e-38	-5.17216	0.002	0.088	2.07e-33	CSF	NOG
1.8e-13	0.81623	0.146	0.087	3.96e-09	CSF	MKNK2
3.5e-10	0.69642	0.137	0.087	7.7e-06	CSF	POLR3K
7.82e-07	0.588634	0.126	0.087	0.0172015	CSF	TP53I13
3.31e-08	-0.867642	0.047	0.087	0.000728505	CSF	LST1
6.75e-15	0.942941	0.147	0.086	1.49e-10	CSF	MDFIC
2.95e-11	0.89853	0.137	0.086	6.49e-07	CSF	NBPF26
6.44e-10	-1.05675	0.042	0.086	1.42e-05	CSF	ADPRM
6.93e-10	-1.0279	0.042	0.086	1.53e-05	CSF	HOOK2
8.3e-19	-1.87422	0.025	0.086	1.83e-14	CSF	PCSK1N
1.21e-24	1.06106	0.169	0.085	2.66e-20	CSF	FAM45A
8.29e-15	0.849793	0.147	0.085	1.82e-10	CSF	PLA2G16
1.02e-12	-1.32819	0.036	0.085	2.25e-08	CSF	AL627171.1
1.7e-13	-1.38494	0.034	0.085	3.74e-09	CSF	CPA5
8.39e-47	1.50267	0.205	0.084	1.84e-42	CSF	HLA-DMA
2.56e-19	0.949628	0.157	0.084	5.63e-15	CSF	PRDM1
2.56e-10	0.734383	0.133	0.084	5.64e-06	CSF	HEBP2
1.51e-11	-1.18265	0.038	0.084	3.33e-07	CSF	VIPR1
2.8e-19	-1.82934	0.023	0.084	6.15e-15	CSF	TCEA3
6.28e-08	0.659282	0.125	0.083	0.00138096	CSF	GNA13
3.37e-07	0.580055	0.122	0.083	0.00742007	CSF	COMTD1
1.13e-08	-0.984234	0.043	0.083	0.000248729	CSF	GRAP
1.63e-14	0.793387	0.143	0.082	3.59e-10	CSF	CALHM2
2.82e-07	-0.789669	0.046	0.082	0.0061973	CSF	NUAK2
5.57e-08	0.732058	0.122	0.081	0.0012256	CSF	IL21R
8.42e-07	-0.831974	0.047	0.081	0.0185292	CSF	PHYH
1.12e-06	-0.781236	0.047	0.081	0.0245487	CSF	MEPCE
4.75e-07	-0.782079	0.046	0.081	0.0104409	CSF	CLUAP1
2.17e-09	-1.05403	0.04	0.081	4.77e-05	CSF	OSER1-DT
1.05e-29	-3.4018	0.008	0.081	2.31e-25	CSF	CLEC11A
8.87e-10	0.715315	0.127	0.08	1.95e-05	CSF	EED
7.63e-09	-1.04394	0.041	0.08	0.000167941	CSF	AL139246.5
2e-18	0.97936	0.147	0.079	4.4e-14	CSF	RNPEPL1
2.28e-13	0.831594	0.135	0.079	5.01e-09	CSF	PIM3
1.13e-11	0.755221	0.131	0.079	2.49e-07	CSF	NPDC1
1.37e-07	0.611625	0.118	0.079	0.00302071	CSF	COMMD5
1.96e-06	0.598751	0.115	0.079	0.0430685	CSF	CSNK1G2
3.61e-09	-1.03885	0.039	0.079	7.95e-05	CSF	HSBP1L1
5.03e-11	-1.17251	0.035	0.079	1.11e-06	CSF	ZSCAN18
2.2e-110	2.20334	0.276	0.078	4.84e-106	CSF	HLA-DRA
4.4e-16	0.912251	0.141	0.078	9.69e-12	CSF	NTAN1
2.58e-08	-0.980033	0.041	0.078	0.000567912	CSF	BOP1
9.34e-11	-1.1353	0.035	0.078	2.05e-06	CSF	DBN1
5.48e-13	0.803794	0.132	0.077	1.2e-08	CSF	MINK1
1.66e-07	-0.876094	0.042	0.077	0.0036585	CSF	PDRG1
4.04e-12	-1.32363	0.031	0.077	8.88e-08	CSF	RNF144A
1.63e-13	0.913215	0.131	0.076	3.58e-09	CSF	GGA2
3.61e-07	0.66906	0.114	0.076	0.00794136	CSF	SBF1
4.81e-19	-2.11421	0.019	0.076	1.06e-14	CSF	SDR42E2
7.71e-18	0.976109	0.141	0.075	1.7e-13	CSF	ATXN1
6.33e-30	1.16934	0.163	0.074	1.39e-25	CSF	CD58
1.23e-16	0.97652	0.137	0.074	2.71e-12	CSF	PLEKHA2
4.03e-12	0.881273	0.125	0.074	8.86e-08	CSF	TYMP
1.48e-07	0.644036	0.113	0.074	0.00326433	CSF	RTL8A
2.05e-06	0.570025	0.109	0.074	0.045031	CSF	DESI2
2.62e-09	-1.05358	0.035	0.074	5.77e-05	CSF	DMAC2
2.48e-17	-1.96109	0.02	0.074	5.45e-13	CSF	DSEL
4.38e-20	0.96403	0.143	0.073	9.64e-16	CSF	FAS
2.41e-08	0.673164	0.114	0.073	0.000530724	CSF	B3GALT4
1.26e-07	-0.925836	0.039	0.073	0.00277499	CSF	CD244
2.33e-07	0.852352	0.108	0.072	0.00512367	CSF	BRD7
1.92e-06	0.626922	0.107	0.072	0.0422056	CSF	FBXO34
9.07e-08	-0.887868	0.037	0.072	0.00199608	CSF	PRKCA
2.37e-08	-0.984443	0.036	0.072	0.000521969	CSF	HSF2
4.05e-37	1.33134	0.171	0.071	8.92e-33	CSF	SLAMF7
5.79e-17	0.911506	0.134	0.071	1.27e-12	CSF	ADRB2
2.18e-07	0.61292	0.108	0.071	0.0047934	CSF	LPCAT1
8.24e-07	-0.792121	0.039	0.071	0.0181278	CSF	DHRS3
8.63e-13	0.896314	0.123	0.07	1.9e-08	CSF	MVD
2.24e-12	0.831729	0.122	0.07	4.93e-08	CSF	ZBP1
2.2e-07	0.655822	0.107	0.07	0.00484117	CSF	TM9SF3
6.24e-08	0.683395	0.107	0.069	0.00137322	CSF	DENND1B
2.07e-07	0.600519	0.107	0.069	0.00454467	CSF	LPGAT1
8.09e-17	0.906773	0.13	0.068	1.78e-12	CSF	LINC02084
3.97e-14	0.917397	0.123	0.068	8.73e-10	CSF	TMEM120A
4.84e-08	0.676731	0.107	0.068	0.00106439	CSF	PCBD1
4.29e-07	-0.937129	0.036	0.068	0.00943974	CSF	ASCC1
1.33e-07	-0.975908	0.034	0.068	0.00292458	CSF	GSTM3
1.22e-11	-1.31101	0.026	0.068	2.68e-07	CSF	GCSAM
4.15e-08	-0.909048	0.033	0.067	0.000912809	CSF	HAPLN3
1.28e-21	-2.77044	0.01	0.067	2.81e-17	CSF	AC004832.6
3e-24	-3.29558	0.007	0.067	6.6e-20	CSF	KIF9
2.58e-07	0.618874	0.102	0.066	0.00566729	CSF	TRGC2
1.82e-06	0.678334	0.099	0.066	0.0400399	CSF	ARRDC3
1.75e-06	-0.903878	0.036	0.066	0.0384532	CSF	TSGA10
2.22e-07	-0.956752	0.034	0.066	0.0048937	CSF	ALKBH2
9.49e-09	-1.0438	0.03	0.066	0.000208873	CSF	BCKDHB
3.49e-10	-1.28448	0.027	0.066	7.69e-06	CSF	CPT1A
1.81e-26	1.17513	0.144	0.065	3.98e-22	CSF	LGALS3
6.75e-25	1.19143	0.142	0.065	1.49e-20	CSF	SMC4
6.83e-18	1.14205	0.127	0.065	1.5e-13	CSF	RHOC
1.29e-10	0.854375	0.11	0.065	2.84e-06	CSF	SMC6
6.96e-10	0.729065	0.109	0.065	1.53e-05	CSF	NQO2
3.27e-07	0.669322	0.1	0.065	0.00718757	CSF	CTSD
9.19e-09	-1.15562	0.029	0.065	0.000202265	CSF	AC083798.2
1.1e-09	-1.14316	0.027	0.065	2.41e-05	CSF	SLC2A11
7.01e-11	-1.37972	0.025	0.065	1.54e-06	CSF	APP
4.59e-14	-1.69421	0.02	0.065	1.01e-09	CSF	HIST1H3A
3.39e-51	1.69234	0.18	0.064	7.46e-47	CSF	CD81
2.64e-29	1.2987	0.147	0.064	5.8e-25	CSF	CAPG
3.34e-19	1.05238	0.129	0.064	7.35e-15	CSF	KIF21A
7.92e-10	0.774702	0.107	0.064	1.74e-05	CSF	MFSD5
1.96e-08	0.761995	0.103	0.064	0.000430748	CSF	PVRIG
8.89e-07	-0.881276	0.034	0.064	0.0195553	CSF	CHD7
4.7e-08	-1.07911	0.031	0.064	0.00103394	CSF	GSTM2
6.89e-09	-1.16997	0.028	0.064	0.00015157	CSF	METAP1D
8.41e-23	1.19303	0.134	0.063	1.85e-18	CSF	MAP3K8
1.48e-22	1.11403	0.134	0.063	3.26e-18	CSF	AC006369.1
1.37e-17	1.0119	0.125	0.063	3.01e-13	CSF	E2F3
1.37e-15	1.01082	0.12	0.063	3.01e-11	CSF	RBM38
4.45e-10	0.752139	0.107	0.063	9.78e-06	CSF	ERO1A
1.13e-07	0.743835	0.1	0.063	0.00248402	CSF	STK24
2.25e-07	0.709566	0.099	0.063	0.00495027	CSF	CNOT11
1.97e-06	0.683012	0.095	0.063	0.0434153	CSF	TULP4
9.14e-07	-0.881393	0.033	0.063	0.0201173	CSF	RIPK2
1.35e-07	-0.989311	0.031	0.063	0.00297523	CSF	PLPP1
9.69e-20	-2.57452	0.01	0.063	2.13e-15	CSF	AK5
1.63e-09	0.83128	0.103	0.062	3.58e-05	CSF	DDAH2
1.7e-07	0.759431	0.097	0.062	0.00374337	CSF	TMEM181
7.35e-07	0.676657	0.096	0.062	0.0161609	CSF	CBX6
2.2e-06	0.79255	0.094	0.062	0.0484693	CSF	ID3
1.67e-06	-0.93852	0.033	0.062	0.0367381	CSF	PGAP2
1.93e-06	-0.929273	0.033	0.062	0.04246	CSF	ZBED5-AS1
1.26e-07	-1.07566	0.03	0.062	0.00277674	CSF	SCGB3A1
4.56e-09	-1.16606	0.027	0.062	0.000100362	CSF	NR1D1
6.27e-09	-1.22325	0.027	0.062	0.000137847	CSF	EIF4EBP3
2.82e-07	0.652005	0.096	0.061	0.00620475	CSF	CDCA4
1.28e-06	0.764944	0.094	0.061	0.0282634	CSF	PDE4D
9.02e-08	-1.05466	0.029	0.061	0.00198496	CSF	AC124016.1
1.99e-08	-1.14241	0.027	0.061	0.000437759	CSF	EPHA1-AS1
1.4e-10	-1.38342	0.023	0.061	3.07e-06	CSF	IFNGR2
1.94e-12	-1.80137	0.02	0.061	4.26e-08	CSF	AL121944.1
1.01e-36	1.45601	0.153	0.06	2.23e-32	CSF	MSMO1
2.26e-07	0.694583	0.095	0.06	0.00496218	CSF	CASP3
1.44e-06	0.682127	0.092	0.06	0.031737	CSF	PPP3CB
1.5e-25	1.25717	0.134	0.059	3.3e-21	CSF	MIR4435-2HG
4.21e-12	0.943098	0.106	0.059	9.27e-08	CSF	PLEKHO1
2.03e-11	0.858211	0.105	0.059	4.47e-07	CSF	RALGDS
1.07e-10	0.836395	0.103	0.059	2.35e-06	CSF	PPP2R2B
5.74e-48	1.6214	0.166	0.058	1.26e-43	CSF	SREBF2
4.62e-11	0.885525	0.102	0.058	1.02e-06	CSF	BTG3
1.63e-09	0.872236	0.099	0.058	3.59e-05	CSF	NCOR2
7.6e-08	-1.07258	0.027	0.058	0.00167224	CSF	CYB5D2
4.07e-08	-1.17697	0.026	0.058	0.000894435	CSF	SPART
1.36e-08	-1.20567	0.025	0.058	0.000298591	CSF	PPIL1
6.07e-13	-1.77127	0.017	0.058	1.34e-08	CSF	SLC40A1
1.7e-13	-1.92377	0.016	0.058	3.75e-09	CSF	MDS2
2.9e-16	0.974334	0.114	0.057	6.37e-12	CSF	FCRL3
3.92e-07	0.732929	0.091	0.057	0.00861383	CSF	BROX
1.77e-06	0.660108	0.088	0.057	0.0388697	CSF	SLC25A24
1.25e-09	-1.35283	0.022	0.057	2.75e-05	CSF	EPS8
2.18e-11	-1.63372	0.019	0.057	4.8e-07	CSF	BAG3
1.11e-36	1.42851	0.146	0.056	2.45e-32	CSF	JAKMIP1
1e-07	0.722609	0.091	0.056	0.00220021	CSF	CLSTN3
1.65e-07	0.752892	0.09	0.056	0.00363425	CSF	RASSF2
1.87e-06	0.630979	0.087	0.056	0.0410895	CSF	SMAD3
3.77e-19	-2.98328	0.007	0.056	8.29e-15	CSF	MEST
8.82e-10	0.774702	0.096	0.055	1.94e-05	CSF	BHLHE40
1.28e-07	0.719218	0.09	0.055	0.00281955	CSF	PRH1
3.96e-14	-1.99197	0.013	0.055	8.72e-10	CSF	AC005842.1
1.17e-44	1.62747	0.156	0.054	2.58e-40	CSF	HLA-DQA1
2.61e-35	1.5226	0.142	0.054	5.73e-31	CSF	TENT5C
6.36e-13	0.946183	0.102	0.054	1.4e-08	CSF	NPIPB5
6.03e-08	0.794499	0.088	0.054	0.0013269	CSF	TIPARP
1.78e-06	0.67897	0.084	0.054	0.0391278	CSF	CARD8-AS1
5.47e-45	1.58828	0.153	0.053	1.2e-40	CSF	MT1E
3e-10	0.863181	0.094	0.053	6.59e-06	CSF	KIF21B
4.18e-08	0.803776	0.088	0.053	0.000920186	CSF	MBD2
2.09e-07	0.739533	0.086	0.053	0.00459967	CSF	PPP1R9B
6.86e-07	0.702539	0.085	0.053	0.0150856	CSF	OSBPL3
1.08e-07	-0.991487	0.024	0.053	0.00237777	CSF	ABCB1
1.94e-07	-1.14148	0.024	0.053	0.00426675	CSF	PRKAG2-AS1
5.11e-31	1.36256	0.132	0.052	1.12e-26	CSF	MAF
8.14e-09	0.798235	0.088	0.052	0.000178987	CSF	AGPAT2
1.05e-06	0.765611	0.083	0.052	0.0230345	CSF	OTULIN
1.72e-13	-2.06823	0.012	0.052	3.79e-09	CSF	HPGD
2.04e-15	-2.62549	0.01	0.052	4.49e-11	CSF	MAP3K7CL
6e-17	-2.75146	0.008	0.052	1.32e-12	CSF	PCSK5
3.74e-26	1.36728	0.123	0.051	8.24e-22	CSF	MAP2K2
1.31e-13	1.0559	0.099	0.051	2.89e-09	CSF	USP28
6.04e-12	1.05008	0.094	0.051	1.33e-07	CSF	SNHG25
4.2e-09	0.84473	0.088	0.051	9.25e-05	CSF	EDEM1
5.58e-07	0.725354	0.083	0.051	0.0122698	CSF	SEL1L3
2.24e-06	0.660357	0.08	0.051	0.0493425	CSF	SOS1
1.32e-07	-1.25578	0.023	0.051	0.00289501	CSF	CEP41
2.77e-12	-1.89868	0.013	0.051	6.1e-08	CSF	KLF7
1.78e-19	1.15868	0.11	0.05	3.92e-15	CSF	RAPGEF1
1.56e-16	1.07673	0.104	0.05	3.44e-12	CSF	SNAI3
5.79e-09	0.782099	0.087	0.05	0.000127323	CSF	NABP1
1.12e-08	0.801025	0.086	0.05	0.000245552	CSF	ABR
5.01e-08	0.708788	0.084	0.05	0.00110314	CSF	ARHGAP26
1.63e-06	0.709769	0.079	0.05	0.0359328	CSF	RUBCN
1.45e-06	-0.985144	0.024	0.05	0.0318095	CSF	CMTM8
3.17e-07	-1.12038	0.022	0.05	0.00696331	CSF	AC078883.1
9.86e-08	-1.2273	0.021	0.05	0.00216804	CSF	NPM3
7.53e-16	-2.6294	0.008	0.05	1.66e-11	CSF	C2orf40
4.8e-17	-2.95791	0.006	0.05	1.06e-12	CSF	CELA1
1.91e-10	0.92258	0.088	0.049	4.21e-06	CSF	C1orf21
9.41e-10	0.864198	0.087	0.049	2.07e-05	CSF	RDX
2.16e-07	-1.2273	0.021	0.049	0.00475336	CSF	CBR3
4.22e-12	-1.80241	0.013	0.049	9.28e-08	CSF	SCML1
1.35e-21	-5.01489	0.001	0.049	2.98e-17	CSF	MMP28
1.73e-36	1.51481	0.133	0.048	3.8e-32	CSF	TOX
9.85e-29	1.4285	0.123	0.048	2.17e-24	CSF	XCL2
3.2e-25	1.33401	0.116	0.048	7.05e-21	CSF	TNFSF14
2.05e-18	1.1546	0.104	0.048	4.51e-14	CSF	FAM160B1
1.59e-08	0.870025	0.083	0.048	0.000348739	CSF	ATAD2
4.94e-08	0.56874	0.082	0.048	0.00108713	CSF	ZNF683
4.51e-07	0.725703	0.079	0.048	0.00992404	CSF	TRIM13
4.24e-07	0.779196	0.078	0.048	0.00933384	CSF	PCNX2
7.98e-08	-1.2273	0.02	0.048	0.00175451	CSF	ATG9B
1.14e-08	-1.36376	0.018	0.048	0.000250926	CSF	ABCG1
2.18e-14	-2.42524	0.009	0.048	4.81e-10	CSF	SNHG19
3.79e-17	-3.10006	0.005	0.048	8.34e-13	CSF	PADI4
1.86e-20	-4.56969	0.002	0.048	4.08e-16	CSF	REG4
1.02e-07	0.850276	0.079	0.047	0.00224281	CSF	LMNB1
1.27e-07	0.911395	0.079	0.047	0.00278437	CSF	USP25
6.45e-07	-1.17614	0.021	0.047	0.0141909	CSF	RASGRF2
3.92e-09	-1.48603	0.017	0.047	8.62e-05	CSF	SNHG21
3.11e-11	-1.90537	0.013	0.047	6.85e-07	CSF	AC087623.3
4.44e-33	1.42805	0.125	0.046	9.76e-29	CSF	F2R
8.65e-14	1.04954	0.093	0.046	1.9e-09	CSF	HELZ2
5.74e-13	1.05877	0.091	0.046	1.26e-08	CSF	PPP1R16B
1.13e-08	0.871518	0.081	0.046	0.000248938	CSF	PAM
1.03e-12	-2.14787	0.01	0.046	2.26e-08	CSF	AC136475.1
3.38e-14	1.03005	0.092	0.045	7.43e-10	CSF	MAPKAPK2
2.3e-09	0.89767	0.082	0.045	5.06e-05	CSF	NPC1
3.81e-09	-1.39857	0.015	0.045	8.38e-05	CSF	SPINK2
1.44e-11	1.00906	0.085	0.044	3.16e-07	CSF	PIEZO1
5.55e-13	-2.34929	0.009	0.044	1.22e-08	CSF	AC020911.2
2.22e-12	-2.27239	0.009	0.044	4.87e-08	CSF	ZBTB10
2.39e-16	-3.24437	0.004	0.044	5.26e-12	CSF	LINC02295
9.49e-20	-6.31779	0.001	0.044	2.09e-15	CSF	CAVIN2
2.42e-20	-7.29646	0	0.044	5.32e-16	CSF	PF4
1.65e-16	1.14991	0.093	0.043	3.64e-12	CSF	MIAT
6.2e-12	1.04572	0.084	0.043	1.36e-07	CSF	ADNP
4.46e-10	0.947198	0.079	0.043	9.82e-06	CSF	SKI
7.94e-08	0.843089	0.075	0.043	0.00174654	CSF	ZNF821
1.21e-06	0.743156	0.072	0.043	0.0266149	CSF	HMGCS1
1.89e-07	-1.23811	0.017	0.043	0.0041561	CSF	PI16
1.68e-10	-1.9263	0.011	0.043	3.69e-06	CSF	EFCAB2
1.28e-18	-5.74187	0.001	0.043	2.82e-14	CSF	NRGN
2.62e-40	1.79373	0.128	0.042	5.77e-36	CSF	RGS1
5.54e-18	1.21418	0.094	0.042	1.22e-13	CSF	CKAP2
5.76e-17	1.29055	0.092	0.042	1.27e-12	CSF	RNF187
1.35e-15	1.09691	0.09	0.042	2.98e-11	CSF	PTTG1
3.25e-12	1.03302	0.084	0.042	7.15e-08	CSF	GPR137B
6.78e-10	0.939428	0.078	0.042	1.49e-05	CSF	CAPN12
6.77e-07	0.751941	0.07	0.042	0.0148999	CSF	CBX7
5.62e-07	-1.34709	0.017	0.042	0.0123607	CSF	UQCRHL
3e-12	-2.30403	0.009	0.042	6.59e-08	CSF	AF213884.3
9.43e-36	1.65044	0.121	0.041	2.07e-31	CSF	CYP51A1
1.89e-12	1.08219	0.082	0.041	4.17e-08	CSF	NBEAL2
4.33e-09	0.901983	0.076	0.041	9.53e-05	CSF	APOLD1
1.05e-08	0.831117	0.075	0.041	0.0002306	CSF	SFXN3
2.23e-08	0.829227	0.073	0.041	0.000490738	CSF	FAM53B
5.48e-08	0.843089	0.072	0.041	0.00120499	CSF	TBC1D2B
2.42e-07	0.80157	0.07	0.041	0.00531791	CSF	ABCC1
1.32e-07	-1.31476	0.015	0.041	0.00291351	CSF	AL645728.1
8.85e-50	1.8411	0.138	0.04	1.95e-45	CSF	PDCD1
1.87e-29	1.45241	0.11	0.04	4.11e-25	CSF	OASL
4.24e-14	1.10335	0.084	0.04	9.34e-10	CSF	CGAS
6.57e-10	0.956098	0.075	0.04	1.45e-05	CSF	TNFSF12
1.14e-09	0.933416	0.075	0.04	2.51e-05	CSF	AKT1
8.57e-07	0.88036	0.068	0.04	0.0188607	CSF	FXYD1
1.99e-06	0.809189	0.066	0.04	0.043885	CSF	OAS1
4.6e-14	-2.9622	0.005	0.04	1.01e-09	CSF	AL034550.2
1.18e-42	2.56878	0.124	0.039	2.6e-38	CSF	CST3
1.05e-18	1.31959	0.092	0.039	2.31e-14	CSF	GLCCI1
9.89e-11	0.982153	0.077	0.039	2.17e-06	CSF	PITPNM1
4.73e-11	1.00143	0.076	0.039	1.04e-06	CSF	ABCA2
7.42e-10	0.959548	0.073	0.039	1.63e-05	CSF	MAP3K5
1.91e-08	0.910776	0.071	0.039	0.000420753	CSF	SIK3
2.07e-07	0.838789	0.068	0.039	0.00455602	CSF	MYO5A
5.17e-07	0.750674	0.068	0.039	0.0113744	CSF	LPAR5
2.22e-06	-1.25915	0.017	0.039	0.0489373	CSF	ZNF496
5.79e-12	-2.60694	0.007	0.039	1.27e-07	CSF	ZBTB16
5.6e-23	1.59451	0.097	0.038	1.23e-18	CSF	CCL4L2
3.27e-18	1.27597	0.09	0.038	7.19e-14	CSF	TESC
7.18e-17	1.23827	0.086	0.038	1.58e-12	CSF	PTMS
6.13e-13	1.16068	0.079	0.038	1.35e-08	CSF	LINC00426
9.27e-13	1.12549	0.079	0.038	2.04e-08	CSF	HLA-DMB
4.69e-11	1.02097	0.076	0.038	1.03e-06	CSF	TXLNA
1.38e-07	-1.47439	0.013	0.038	0.00302725	CSF	THAP7-AS1
1.7e-26	1.61427	0.1	0.037	3.74e-22	CSF	CXCR6
9.61e-20	1.28829	0.09	0.037	2.11e-15	CSF	PTPRJ
6.89e-18	1.25655	0.087	0.037	1.52e-13	CSF	PRR5L
3.63e-17	1.26811	0.086	0.037	7.98e-13	CSF	MXD4
2.56e-14	1.25127	0.08	0.037	5.63e-10	CSF	SFMBT2
3.09e-08	0.881324	0.067	0.037	0.000680754	CSF	TNK2
2.43e-07	0.84764	0.066	0.037	0.00533737	CSF	KHNYN
7.24e-07	0.825575	0.064	0.037	0.0159366	CSF	ZFYVE28
8.45e-07	0.840819	0.064	0.037	0.0185993	CSF	EXOSC6
3.26e-08	-1.6243	0.011	0.037	0.000716083	CSF	CFP
1.68e-14	-3.74702	0.003	0.037	3.7e-10	CSF	SLC4A10
2.39e-24	1.4378	0.097	0.036	5.27e-20	CSF	MPST
1.17e-19	1.33595	0.089	0.036	2.57e-15	CSF	ARHGAP35
1.24e-14	1.19673	0.08	0.036	2.72e-10	CSF	LRIG1
3.21e-11	1.02169	0.073	0.036	7.05e-07	CSF	TMEM250
3.96e-07	0.991586	0.063	0.036	0.00872151	CSF	FAM89B
3.88e-09	-1.87938	0.009	0.036	8.53e-05	CSF	TKTL1
1.46e-11	-2.60977	0.006	0.036	3.2e-07	CSF	S100A8
5.27e-13	-3.61634	0.004	0.036	1.16e-08	CSF	RGS18
1.13e-13	1.05894	0.077	0.035	2.48e-09	CSF	PARVB
1.18e-10	1.02751	0.07	0.035	2.6e-06	CSF	ZFYVE21
2.65e-08	0.938785	0.065	0.035	0.000583399	CSF	HELLS
1.16e-06	-1.46596	0.013	0.035	0.0256067	CSF	HIST1H3H
2.57e-07	-1.58288	0.012	0.035	0.00566176	CSF	UBAC2-AS1
1.04e-16	1.2334	0.08	0.034	2.29e-12	CSF	NRROS
6.04e-14	1.09463	0.075	0.034	1.33e-09	CSF	AC090152.1
1.76e-12	1.1033	0.072	0.034	3.88e-08	CSF	ARHGAP18
4.26e-07	0.843089	0.061	0.034	0.00937708	CSF	STK40
8.47e-09	-1.99782	0.009	0.034	0.000186285	CSF	ADTRP
1.79e-55	2.19011	0.13	0.033	3.94e-51	CSF	SQLE
6.14e-08	0.935283	0.061	0.033	0.00134972	CSF	MCOLN2
4.24e-08	-1.81226	0.009	0.033	0.000931872	CSF	ADAMTS10
3.72e-09	-2.09802	0.008	0.033	8.18e-05	CSF	AC020765.2
1.13e-09	-2.2273	0.007	0.033	2.48e-05	CSF	PLAG1
3.3e-12	-3.08528	0.004	0.033	7.27e-08	CSF	PRRG2
2.57e-14	-4.10645	0.001	0.033	5.66e-10	CSF	MXRA8
7.75e-42	2.02029	0.113	0.032	1.71e-37	CSF	XCL1
1.33e-09	1.07432	0.064	0.032	2.93e-05	CSF	SMURF2
1.01e-08	0.898584	0.062	0.032	0.000223215	CSF	HLA-DQA2
3.65e-09	-2.14397	0.007	0.032	8.02e-05	CSF	PFN2
6.24e-10	-2.35854	0.006	0.032	1.37e-05	CSF	TMEM220
4.04e-15	-6.93564	0	0.032	8.9e-11	CSF	TUBB1
1.13e-09	1.04684	0.063	0.031	2.49e-05	CSF	DHCR7
1.51e-09	1.07104	0.062	0.031	3.31e-05	CSF	AC093010.2
2.09e-09	1.0151	0.062	0.031	4.6e-05	CSF	MSRB1
5.92e-07	0.946998	0.056	0.031	0.0130227	CSF	JAKMIP2
1.05e-06	0.900314	0.055	0.031	0.0229983	CSF	TRIM25
3.18e-18	1.37677	0.076	0.03	6.99e-14	CSF	SNTB2
6.63e-12	1.17053	0.066	0.03	1.46e-07	CSF	TRIB3
3.09e-09	1.00687	0.061	0.03	6.79e-05	CSF	PERP
6.64e-08	0.95729	0.057	0.03	0.0014601	CSF	NSD2
1.54e-07	-1.80009	0.009	0.03	0.00337991	CSF	TBXA2R
1.72e-10	-2.78918	0.004	0.03	3.78e-06	CSF	S100A9
2.4e-14	-6.42557	0	0.03	5.28e-10	CSF	SPARC
8.52e-17	1.34761	0.073	0.029	1.87e-12	CSF	IDH1
1.33e-08	1.00769	0.058	0.029	0.000291737	CSF	FAF1
1.75e-07	0.881563	0.055	0.029	0.00384831	CSF	DTHD1
2.19e-07	0.924271	0.055	0.029	0.00482028	CSF	ATMIN
1.24e-06	0.907096	0.053	0.029	0.0273764	CSF	SLC35E1
2.48e-09	-2.4989	0.005	0.029	5.45e-05	CSF	MZF1-AS1
1.83e-10	-2.82082	0.004	0.029	4.02e-06	CSF	KRT73-AS1
1.49e-12	-4.23586	0.001	0.029	3.27e-08	CSF	ZNF667-AS1
1.81e-32	1.88984	0.093	0.028	3.99e-28	CSF	CCR5
2.8e-11	1.03072	0.062	0.028	6.16e-07	CSF	PDLIM1
1.56e-06	-1.36286	0.009	0.028	0.0343004	CSF	SOX4
1.99e-06	-1.41995	0.009	0.028	0.043847	CSF	UBE2E2
2.26e-10	-2.94351	0.003	0.028	4.96e-06	CSF	OSBPL5
2.42e-13	-6.56969	0	0.028	5.32e-09	CSF	GNG11
1.71e-20	1.53147	0.075	0.027	3.76e-16	CSF	BICDL1
1.02e-13	1.26271	0.064	0.027	2.25e-09	CSF	LLGL2
4.17e-11	1.21352	0.06	0.027	9.18e-07	CSF	SLC1A5
4.62e-10	1.07689	0.058	0.027	1.02e-05	CSF	CD4
2.71e-09	1.10201	0.055	0.027	5.95e-05	CSF	GPR68
8.17e-07	0.946837	0.05	0.027	0.0179709	CSF	CYSTM1
2.1e-06	0.92929	0.05	0.027	0.0462062	CSF	LSS
1.4e-06	0.921092	0.049	0.027	0.0307096	CSF	APOBEC3D
9.35e-07	-1.68673	0.008	0.027	0.0205762	CSF	MYL5
1.07e-06	-1.64537	0.008	0.027	0.0235146	CSF	ACSM3
2.24e-07	-1.80768	0.007	0.027	0.0049327	CSF	BEND5
2.06e-08	-2.05042	0.005	0.027	0.000453278	CSF	AC136475.5
1.48e-09	-2.5629	0.004	0.027	3.27e-05	CSF	SULT1B1
2.1e-24	1.73112	0.079	0.026	4.61e-20	CSF	AUTS2
1.73e-08	1.03331	0.053	0.026	0.000380818	CSF	TMEM127
1.47e-06	0.926613	0.049	0.026	0.0324461	CSF	CASK
1.81e-09	-2.87938	0.003	0.026	3.97e-05	CSF	FAM153B
1.88e-10	-3.71273	0.002	0.026	4.14e-06	CSF	KLRF1
1.42e-12	-5.75086	0	0.026	3.13e-08	CSF	NRCAM
1.15e-14	1.3947	0.062	0.025	2.53e-10	CSF	HMGCR
4.47e-10	1.12907	0.055	0.025	9.83e-06	CSF	ACTA2
4.7e-10	1.13061	0.055	0.025	1.03e-05	CSF	CCL3L1
1.42e-07	1.04042	0.049	0.025	0.00312294	CSF	CAPN15
1.87e-07	0.990039	0.049	0.025	0.00411662	CSF	SLC25A42
1.34e-06	0.948298	0.047	0.025	0.0295402	CSF	STK39
2.06e-06	-1.7925	0.007	0.025	0.0453933	CSF	USP44
3.51e-07	-2.00491	0.006	0.025	0.00773192	CSF	LGMN
5.62e-07	-2.12038	0.006	0.025	0.0123743	CSF	RORC
8.65e-08	-2.26794	0.005	0.025	0.00190352	CSF	AL109767.1
1.79e-07	-2.04444	0.005	0.025	0.0039421	CSF	FAM153C
2.21e-09	-3.04444	0.003	0.025	4.86e-05	CSF	AL451085.1
6.08e-09	-2.77246	0.003	0.025	0.000133722	CSF	IGF1R
2.91e-12	1.19078	0.057	0.024	6.4e-08	CSF	NINJ2
4.94e-07	0.913792	0.047	0.024	0.0108718	CSF	A2M-AS1
1.75e-06	0.964719	0.046	0.024	0.0385422	CSF	RPL39L
1.89e-06	0.978973	0.045	0.024	0.0414898	CSF	RNF169
6.8e-07	-1.93301	0.006	0.024	0.0149522	CSF	CCDC106
1.53e-06	-1.82803	0.006	0.024	0.0335896	CSF	DHX32
6.89e-08	-2.33748	0.004	0.024	0.00151521	CSF	AC009041.2
1.64e-33	2.0268	0.084	0.023	3.6e-29	CSF	MSC
2.97e-21	1.66432	0.07	0.023	6.54e-17	CSF	SKIL
2.75e-13	1.32587	0.057	0.023	6.06e-09	CSF	PCBP4
9.63e-12	1.28307	0.054	0.023	2.12e-07	CSF	INPPL1
5.38e-11	1.27142	0.053	0.023	1.18e-06	CSF	TRPS1
8.51e-11	1.17909	0.053	0.023	1.87e-06	CSF	STX11
1.61e-09	1.1724	0.05	0.023	3.53e-05	CSF	PANK3
2.69e-08	1.06699	0.049	0.023	0.000592484	CSF	EZH2
3.41e-08	1.13557	0.048	0.023	0.000749234	CSF	SRGAP2C
8.84e-08	1.04139	0.048	0.023	0.00194388	CSF	PLEKHA5
9.08e-08	-2.12038	0.004	0.023	0.00199769	CSF	AEBP1
1.5e-08	-2.85735	0.003	0.023	0.00033039	CSF	CNN3
4.92e-11	-5.54923	0	0.023	1.08e-06	CSF	AP000547.3
1.24e-39	2.05008	0.091	0.022	2.73e-35	CSF	CCR4
2.83e-12	1.36324	0.054	0.022	6.23e-08	CSF	TPRG1
1.07e-08	1.14193	0.048	0.022	0.000236134	CSF	CLPTM1L
5.34e-08	1.03342	0.047	0.022	0.0011748	CSF	SH2B3
5.24e-08	1.09463	0.046	0.022	0.00115205	CSF	YPEL1
4.43e-07	1.0009	0.043	0.022	0.00975027	CSF	GIT1
7.56e-07	-2.14241	0.005	0.022	0.0166229	CSF	AC009831.1
3.71e-09	-3.45337	0.002	0.022	8.16e-05	CSF	CFAP97D2
1.09e-08	-2.95244	0.002	0.022	0.00023953	CSF	MYOM2
3.28e-10	-4.41995	0.001	0.022	7.21e-06	CSF	SLC22A17
3.11e-18	1.62736	0.062	0.021	6.85e-14	CSF	FASN
2.01e-17	1.49691	0.061	0.021	4.41e-13	CSF	CDKN2A
1.56e-11	1.34769	0.05	0.021	3.44e-07	CSF	MICAL2
5.63e-10	1.21917	0.049	0.021	1.24e-05	CSF	AGO4
5.44e-10	1.24302	0.048	0.021	1.2e-05	CSF	KIAA0930
2.05e-06	-2.01688	0.005	0.021	0.0450938	CSF	ASB13
6.11e-08	-2.56679	0.003	0.021	0.00134403	CSF	C6orf99
4.06e-20	1.71076	0.063	0.02	8.93e-16	CSF	DPYSL2
6.7e-17	1.48619	0.057	0.02	1.47e-12	CSF	CCR2
8.4e-17	1.56949	0.057	0.02	1.85e-12	CSF	AC004585.1
1.84e-15	1.52898	0.056	0.02	4.05e-11	CSF	CTSZ
7.36e-10	1.24236	0.047	0.02	1.62e-05	CSF	MRGBP
2.9e-09	1.19011	0.045	0.02	6.37e-05	CSF	NSMF
2.72e-08	1.24236	0.043	0.02	0.000598126	CSF	HIP1
5.61e-08	1.06724	0.043	0.02	0.00123393	CSF	U2AF1L5
5.46e-08	1.13492	0.042	0.02	0.00120071	CSF	OGFRL1
9.51e-08	1.21564	0.042	0.02	0.00209157	CSF	CDC34
2.57e-07	1.09463	0.042	0.02	0.00564582	CSF	TNIP3
1.15e-06	-2.12038	0.004	0.02	0.0252432	CSF	GRASP
2.01e-07	-2.66787	0.003	0.02	0.00442645	CSF	AC090204.1
2.28e-09	-4.74187	0.001	0.02	5.02e-05	CSF	MYL9
3.26e-09	-4.30259	0.001	0.02	7.16e-05	CSF	FBLN2
2.64e-15	1.63113	0.054	0.019	5.81e-11	CSF	NCF4
4.03e-14	1.4592	0.053	0.019	8.87e-10	CSF	ITPRIPL1
2.54e-11	1.34638	0.047	0.019	5.59e-07	CSF	EDARADD
1.47e-06	-2.39395	0.003	0.019	0.0323128	CSF	ARMCX2
6.13e-08	-3.26544	0.002	0.019	0.00134809	CSF	DNAH6
7.28e-08	-3.35068	0.002	0.019	0.00160068	CSF	LINC01644
1.43e-13	1.48149	0.05	0.018	3.15e-09	CSF	STARD4
2.9e-12	1.42805	0.047	0.018	6.39e-08	CSF	KIAA2013
6.06e-10	1.2846	0.043	0.018	1.33e-05	CSF	SPATS2L
1.79e-09	1.26859	0.043	0.018	3.93e-05	CSF	SELENOO
4.78e-09	1.33905	0.042	0.018	0.000105263	CSF	DLEU2
4.55e-09	1.36009	0.041	0.018	0.000100092	CSF	TRIM59
1.44e-07	1.12237	0.04	0.018	0.00316794	CSF	ECI1
4.99e-07	1.16942	0.038	0.018	0.0109765	CSF	LINC01943
1.33e-06	-2.53542	0.003	0.018	0.0293565	CSF	CD101
1.61e-06	-2.2708	0.003	0.018	0.0354367	CSF	RBM11
2.06e-06	-2.35406	0.003	0.018	0.0454251	CSF	ALPK1
1.75e-07	-3.13419	0.002	0.018	0.0038601	CSF	PRRT1
1.33e-08	-4.50741	0.001	0.018	0.000293459	CSF	MPIG6B
8.42e-08	-3.5629	0.001	0.018	0.00185137	CSF	SNAI1
4.01e-45	2.3934	0.085	0.017	8.81e-41	CSF	CDCA7
1.78e-31	2.16015	0.07	0.017	3.91e-27	CSF	FASLG
9.25e-14	1.51865	0.048	0.017	2.04e-09	CSF	WIPI1
2.37e-13	1.48986	0.048	0.017	5.22e-09	CSF	TP53I11
1.31e-08	1.23998	0.039	0.017	0.000289025	CSF	RGS9
3.74e-08	1.18492	0.039	0.017	0.000821736	CSF	ABHD17B
7.28e-08	1.1748	0.038	0.017	0.00160085	CSF	CEP128
3.65e-07	1.16015	0.037	0.017	0.00803051	CSF	DLG3
1.57e-16	1.6712	0.05	0.016	3.45e-12	CSF	SRGAP2
2.32e-10	1.2956	0.041	0.016	5.1e-06	CSF	EOGT
1.29e-07	1.28531	0.036	0.016	0.00282927	CSF	PLCXD2
1.61e-30	2.24302	0.065	0.015	3.54e-26	CSF	CTLA4
1.24e-07	1.24125	0.034	0.015	0.0027378	CSF	SEMA4C
2.03e-06	-2.86289	0.002	0.015	0.0446947	CSF	AP000446.1
3.83e-07	-3.9118	0.001	0.015	0.0084222	CSF	CA2
1.17e-07	-4.81226	0	0.015	0.00257563	CSF	ROBO1
2.42e-24	2.02986	0.057	0.014	5.32e-20	CSF	MIR155HG
2.96e-24	2.17642	0.055	0.014	6.52e-20	CSF	CD70
7.63e-18	2.01237	0.048	0.014	1.68e-13	CSF	ENC1
1.82e-11	1.48929	0.04	0.014	4e-07	CSF	SMAD7
6.5e-10	1.37756	0.037	0.014	1.43e-05	CSF	PLXND1
3.81e-08	1.34559	0.034	0.014	0.000838879	CSF	ODF3B
3.24e-07	1.28049	0.032	0.014	0.00712826	CSF	PHC2
8.96e-07	1.35518	0.031	0.014	0.0197011	CSF	CCL3
7.76e-07	-3.89568	0.001	0.014	0.0170739	CSF	HSPA2
1.32e-06	-3.74187	0.001	0.014	0.0290381	CSF	C9orf135
2.26e-151	3.73606	0.169	0.013	4.97e-147	CSF	LDLR
6.63e-20	1.94684	0.049	0.013	1.46e-15	CSF	APOBEC3H
2.12e-17	1.73571	0.046	0.013	4.67e-13	CSF	ST8SIA1
6.06e-13	1.68831	0.04	0.013	1.33e-08	CSF	SEMA4A
1.1e-08	1.36751	0.033	0.013	0.000241483	CSF	WSB2
1.49e-07	1.37936	0.032	0.013	0.00327743	CSF	SH3TC1
2.07e-07	1.3248	0.031	0.013	0.00454603	CSF	ZNF296
4.82e-07	-5.27793	0	0.013	0.010594	CSF	TREML1
4.82e-07	-4.66787	0	0.013	0.0105957	CSF	CASC1
5.75e-07	-5.46434	0	0.013	0.0126449	CSF	GP9
1.56e-16	1.84309	0.042	0.012	3.42e-12	CSF	IFNG
3.89e-15	1.79937	0.04	0.012	8.57e-11	CSF	PPP1R14B
2.64e-10	1.4964	0.035	0.012	5.8e-06	CSF	DMWD
1.2e-09	1.47153	0.033	0.012	2.65e-05	CSF	IFNL1
3.56e-09	1.70404	0.032	0.012	7.83e-05	CSF	GPR25
2.3e-24	2.08485	0.049	0.011	5.07e-20	CSF	TNFRSF9
8.37e-15	1.81452	0.038	0.011	1.84e-10	CSF	CLECL1
3.01e-08	1.48221	0.029	0.011	0.000662367	CSF	CLCF1
9.37e-08	1.45452	0.028	0.011	0.00206079	CSF	CNNM3
2.24e-07	1.35378	0.028	0.011	0.00491936	CSF	RXRA
9.4e-07	1.28049	0.026	0.011	0.0206745	CSF	MSC-AS1
1.39e-06	1.29828	0.026	0.011	0.0304765	CSF	FRAT2
1.77e-13	1.74444	0.034	0.01	3.9e-09	CSF	CTNNA1
5.87e-10	1.62815	0.031	0.01	1.29e-05	CSF	CCDC50
2.74e-08	1.47877	0.028	0.01	0.000602187	CSF	EMILIN2
3.39e-08	1.55406	0.027	0.01	0.000746833	CSF	FRAT1
1.13e-07	1.3945	0.026	0.01	0.0024822	CSF	ARHGAP11A
2.35e-07	1.79507	0.026	0.01	0.00516482	CSF	CXCL16
1.29e-06	1.38075	0.026	0.01	0.0282769	CSF	RBBP8
4.05e-10	1.58005	0.028	0.009	8.9e-06	CSF	RTP5
2.24e-08	1.66412	0.026	0.009	0.000493583	CSF	VANGL1
9.58e-08	1.63252	0.026	0.009	0.00210721	CSF	PDE4A
1.93e-07	1.58005	0.025	0.009	0.00423657	CSF	GFOD1
4.9e-07	1.41341	0.025	0.009	0.0107897	CSF	FBXO45
6.21e-07	1.49079	0.024	0.009	0.0136534	CSF	ASB2
4.24e-10	1.82798	0.027	0.008	9.33e-06	CSF	AC103702.2
6.96e-09	1.58005	0.025	0.008	0.000153068	CSF	WEE1
2.19e-08	1.90198	0.024	0.008	0.00048108	CSF	ITGA1
8.09e-07	1.42136	0.023	0.008	0.0177989	CSF	ARID3A
4.9e-25	2.66347	0.041	0.007	1.08e-20	CSF	IRF4
3.62e-20	2.38741	0.035	0.007	7.96e-16	CSF	CPNE7
3.67e-11	1.85836	0.026	0.007	8.07e-07	CSF	ZNF80
1.1e-08	1.81612	0.024	0.007	0.000243067	CSF	RNASE6
1.12e-08	1.64564	0.024	0.007	0.000247027	CSF	CIITA
1.22e-08	1.81821	0.023	0.007	0.000268858	CSF	SLC2A8
6.67e-08	1.64717	0.023	0.007	0.00146717	CSF	PLEKHO2
4.43e-07	1.7685	0.02	0.007	0.0097474	CSF	ATP1B1
4.86e-32	2.99509	0.046	0.006	1.07e-27	CSF	FADS1
7.32e-14	2.38741	0.027	0.006	1.61e-09	CSF	MS4A6A
8.02e-12	2.06548	0.025	0.006	1.76e-07	CSF	TMEM238
5.09e-10	2.01446	0.024	0.006	1.12e-05	CSF	CRIM1
5.41e-09	1.85759	0.021	0.006	0.000118951	CSF	GRAMD4
6.97e-08	1.77799	0.02	0.006	0.00153402	CSF	AC091057.6
1.31e-06	1.61658	0.019	0.006	0.0288869	CSF	CENPE
9.03e-38	3.63534	0.048	0.005	1.99e-33	CSF	DUSP4
1.03e-08	2.08529	0.02	0.005	0.00022727	CSF	DUSP5
2.84e-08	1.83721	0.019	0.005	0.000624606	CSF	MEF2C
2.71e-07	1.92109	0.018	0.005	0.00596929	CSF	IER5L
5.2e-07	1.43119	0.018	0.005	0.011449	CSF	FOXP3
1.23e-06	1.80747	0.017	0.005	0.0271273	CSF	SPI1
1.8e-06	1.71332	0.017	0.005	0.0395687	CSF	DCLRE1A
4.25e-34	3.23456	0.043	0.004	9.36e-30	CSF	DHCR24
5.53e-27	3.08907	0.036	0.004	1.22e-22	CSF	SCD
2.02e-12	2.35264	0.021	0.004	4.45e-08	CSF	METRNL
4.4e-09	2.04954	0.018	0.004	9.68e-05	CSF	DRAIC
6.83e-09	2.04954	0.018	0.004	0.000150259	CSF	CDKN3
1.29e-08	2.03949	0.017	0.004	0.000282966	CSF	PIF1
1.09e-06	1.83381	0.016	0.004	0.0239823	CSF	B4GALNT3
9.5e-08	2.07482	0.015	0.004	0.00209071	CSF	TPX2
2.18e-06	1.99509	0.013	0.004	0.0480548	CSF	CNNM4
1.45e-10	2.34559	0.018	0.003	3.18e-06	CSF	SGPP2
1.08e-10	2.33213	0.016	0.003	2.38e-06	CSF	EVC2
1.25e-10	2.90198	0.016	0.003	2.75e-06	CSF	IGHG1
4.26e-08	2.43804	0.013	0.003	0.000936771	CSF	SLC1A4
1.38e-07	2.13645	0.013	0.003	0.00303064	CSF	MIR3142HG
3.19e-07	2.13645	0.013	0.003	0.00702133	CSF	SPSB1
2.08e-06	1.99509	0.012	0.003	0.0456508	CSF	TGFBI
1.75e-06	2.1326	0.011	0.003	0.038563	CSF	CCDC144NL
2.7e-13	3.25813	0.016	0.002	5.93e-09	CSF	CAMK1
4.26e-11	2.76063	0.016	0.002	9.37e-07	CSF	NUSAP1
1.58e-11	2.94929	0.014	0.002	3.48e-07	CSF	RYR1
2.22e-09	2.6345	0.013	0.002	4.89e-05	CSF	LMOD3
1.1e-08	2.70559	0.012	0.002	0.000241762	CSF	VCAM1
7.48e-07	2.42805	0.011	0.002	0.0164522	CSF	IFI30
1.59e-32	4.33905	0.028	0.001	3.49e-28	CSF	C1QA
1.29e-23	3.61753	0.02	0.001	2.83e-19	CSF	C1QB
4.38e-17	5.38741	0.015	0.001	9.64e-13	CSF	APOE
2.53e-10	3.28049	0.012	0.001	5.56e-06	CSF	MARCKS
9.83e-10	3.23213	0.011	0.001	2.16e-05	CSF	TRIB1
9.04e-10	3.63895	0.01	0.001	1.99e-05	CSF	A2M
3.7e-09	3.99509	0.01	0.001	8.14e-05	CSF	CSF1R
5.25e-08	2.86956	0.01	0.001	0.00115527	CSF	CLEC7A
1.94e-07	2.65806	0.01	0.001	0.00426261	CSF	TMEM244
3.7e-36	4.76448	0.029	0	8.14e-32	CSF	C1QC
1.03e-18	6.53425	0.014	0	2.27e-14	CSF	APOC1
4.49e-14	6.16502	0.01	0	9.87e-10	CSF	TREM2
