# Supplementary material for: Antigen specificity of clonally enriched CD8+ T cells in multiple sclerosis
Source: Nat Immunol. 2026 Feb 5;27(3):490–502. doi: 10.1038/s41590-025-02412-3 (PMC12956596; doi:10.1038/s41590-025-02412-3)
Supplement: Supplementary file 8 — CSF T cell clonal expansion in MS and CIS. [file 41590_2025_2412_MOESM8_ESM.xlsx]

## Sheet: Sheet1
	CIS CD4	MS CD4	CIS CD8	MS CD8
Non-expanded	0.839	0.857	0.495	0.584
Moderately expanded	0.157	0.125	0.396	0.31
Highly expanded	0.004	0.019	0.109	0.106
