# Supplementary material for: Antigen specificity of clonally enriched CD8+ T cells in multiple sclerosis
Source: Nat Immunol. 2026 Feb 5;27(3):490–502. doi: 10.1038/s41590-025-02412-3 (PMC12956596; doi:10.1038/s41590-025-02412-3)
Supplement: Supplementary file 11 — Differential gene expression analysis of TRM positive versus negative. [file 41590_2025_2412_MOESM11_ESM.xlsx]

## Sheet: DGE_ CSF_Trm_pos_vs_neg
p_val	avg_log2FC	pct.1	pct.2	p_val_adj	cluster	gene
0	3.83619	1	0.071	0	Trm_pos	ITGAE
1.27e-218	1.64491	1	0.315	2.8e-214	Trm_pos	CD69
3.29e-08	0.407866	0.519	0.4	0.000724142	Trm_pos	GZMA
3.99e-08	0.713603	0.381	0.283	0.000878013	Trm_pos	DUSP2
5.65e-08	0.902402	0.15	0.083	0.00124296	Trm_pos	KLHL28
1.05e-07	0.497695	0.413	0.31	0.00231459	Trm_pos	STAT3
1.74e-07	0.427231	0.453	0.348	0.0038266	Trm_pos	DNAJB1
2.06e-07	0.497512	0.311	0.214	0.004529	Trm_pos	CMTM3
2.16e-07	0.376013	0.538	0.436	0.00474093	Trm_pos	ARHGEF1
2.96e-07	0.378039	0.477	0.37	0.00652036	Trm_pos	XBP1
4.45e-07	0.402187	0.432	0.325	0.00978448	Trm_pos	BTN3A2
5.93e-07	0.447709	0.413	0.31	0.0130348	Trm_pos	MRPL33
6e-07	0.837059	0.153	0.09	0.0131931	Trm_pos	MED8
6.27e-07	0.55489	0.295	0.207	0.0137911	Trm_pos	ABT1
6.41e-07	0.518271	0.309	0.217	0.0140964	Trm_pos	CHST12
6.69e-07	0.709427	0.188	0.116	0.014707	Trm_pos	B3GNT2
7.44e-07	0.544624	0.286	0.199	0.0163571	Trm_pos	ANP32E
8.07e-07	0.725306	0.163	0.097	0.0177435	Trm_pos	NDRG1
1.19e-06	0.709867	0.197	0.126	0.0261647	Trm_pos	PTGER4
1.27e-06	0.590287	0.29	0.205	0.0279416	Trm_pos	ZNF800
1.7e-06	0.911704	0.11	0.059	0.0374415	Trm_pos	NAALADL1
1.97e-06	0.839436	0.125	0.07	0.0432628	Trm_pos	MFAP1
2.15e-06	0.479315	0.377	0.286	0.0473848	Trm_pos	NCF1
2.23e-06	1.84842	0.027	0.008	0.0491392	Trm_pos	SERPINE2
2.24e-06	0.27609	0.964	0.937	0.0491803	Trm_pos	ZFP36L2
0	-3.83619	0.071	1	0	Trm_neg	ITGAE
1.27e-218	-1.64491	0.315	1	2.8e-214	Trm_neg	CD69
3.29e-08	-0.407866	0.4	0.519	0.000724142	Trm_neg	GZMA
3.99e-08	-0.713603	0.283	0.381	0.000878013	Trm_neg	DUSP2
5.65e-08	-0.902402	0.083	0.15	0.00124296	Trm_neg	KLHL28
1.05e-07	-0.497695	0.31	0.413	0.00231459	Trm_neg	STAT3
1.74e-07	-0.427231	0.348	0.453	0.0038266	Trm_neg	DNAJB1
2.06e-07	-0.497512	0.214	0.311	0.004529	Trm_neg	CMTM3
2.16e-07	-0.376013	0.436	0.538	0.00474093	Trm_neg	ARHGEF1
2.96e-07	-0.378039	0.37	0.477	0.00652036	Trm_neg	XBP1
4.45e-07	-0.402187	0.325	0.432	0.00978448	Trm_neg	BTN3A2
5.93e-07	-0.447709	0.31	0.413	0.0130348	Trm_neg	MRPL33
6e-07	-0.837059	0.09	0.153	0.0131931	Trm_neg	MED8
6.27e-07	-0.55489	0.207	0.295	0.0137911	Trm_neg	ABT1
6.41e-07	-0.518271	0.217	0.309	0.0140964	Trm_neg	CHST12
6.69e-07	-0.709427	0.116	0.188	0.014707	Trm_neg	B3GNT2
7.44e-07	-0.544624	0.199	0.286	0.0163571	Trm_neg	ANP32E
8.07e-07	-0.725306	0.097	0.163	0.0177435	Trm_neg	NDRG1
1.19e-06	-0.709867	0.126	0.197	0.0261647	Trm_neg	PTGER4
1.27e-06	-0.590287	0.205	0.29	0.0279416	Trm_neg	ZNF800
1.7e-06	-0.911704	0.059	0.11	0.0374415	Trm_neg	NAALADL1
1.97e-06	-0.839436	0.07	0.125	0.0432628	Trm_neg	MFAP1
2.15e-06	-0.479315	0.286	0.377	0.0473848	Trm_neg	NCF1
2.23e-06	-1.84842	0.008	0.027	0.0491392	Trm_neg	SERPINE2
2.24e-06	-0.27609	0.937	0.964	0.0491803	Trm_neg	ZFP36L2
