# Supplementary material for: Antigen specificity of clonally enriched CD8+ T cells in multiple sclerosis
Source: Nat Immunol. 2026 Feb 5;27(3):490–502. doi: 10.1038/s41590-025-02412-3 (PMC12956596; doi:10.1038/s41590-025-02412-3)
Supplement: Supplementary file 15 — TCR database query results. [file 41590_2025_2412_MOESM15_ESM.xlsx]

## Sheet: Sheet1
TCR Clonotype	TRAV	CDR3a	TRAJ	TRBV	CDR3b	TRBJ	Peptide	HLA Restriction	Specificity Validation
86333_1456	TRAV26-2	CILPLAGGTSYGKLTF	TRAJ52	TRBV7-8	CASSLGQAYEQYF	TRBJ2-7			Pass
VDJdb	TRAV26-2	CILPLAGGTSYGKLTF	TRAJ52	TRBV7-8	CASSLGQAYEQYF	TRBJ2-7	FLRGRAYGL	B*08:01
86333_17042	TRAV27	CAGALSNYQLIW	TRAJ33	TRBV7-8	CASSLGQAYEQYF	TRBJ2-7			Fail
TCRmatch	N/A	N/A	N/A	TRBV7-8	CASSLGQAYEQYF	TRBJ2-7	FLRGRAYGL	B*08:01
TCRex	N/A	N/A	N/A	TRBV7-8	CASSLGQAYEQYF	TRBJ2-7	VTEHDTLLY	A*01:01
69317_24418	TRAV1-2	CAVRSSGGSYIPTF	TRAJ6	TRBV3-1	CASATGDSNQPQHF	TRBJ1-5			Pass
TCRex	N/A	N/A	N/A	TRBV3-1	CASATGDSNQPQHF	TRBJ1-5	EPLPQGQLTAY	B*35:01
TCRmatch	TRAV1-2	CAVRDSGGSYIPTF	TRAJ6	TRBV19	CASSTGDSNQPQHF	TRBJ1-5	EPLPQGQLTAY	B*35:01
The TCR clonotype ID’s from the dataset that yielded at least a partial match to a TCR sequence from the indicated database is shown.
Differences in TCR genes and CDR3 sequences are indicated in red.
N/A indicates TCR sequence not available.
The peptide sequence and HLA restriction refer to the antigen linked to the database TCR sequence.
Specificity validation of the indicated peptides was determined by pMHC tetramer binding and cytokine production to cognate antigen. Pass indicates successful validation and fail indicates the TCR clonotype ID was not specific for the indicated peptides.
Pass indicates successful validation and fail indicates the TCR clonotype ID was not specific for the indicated peptides.
