# Supplementary material for: Antigen specificity of clonally enriched CD8+ T cells in multiple sclerosis
Source: Nat Immunol. 2026 Feb 5;27(3):490–502. doi: 10.1038/s41590-025-02412-3 (PMC12956596; doi:10.1038/s41590-025-02412-3)
Supplement: Supplementary file 19 — Differential gene expression analysis of EBV-expanded versus all other expanded CD8+ T cells. [file 41590_2025_2412_MOESM19_ESM.xlsx]

## Sheet: Table S17
p_val	avg_log2FC	pct.1	pct.2	p_val_adj	cluster	gene
6.93e-07	1.50993	0.739	0.228	0.0152557	EBV_specific_Tcells	RPS4Y1
1.82e-06	4.41895	0.13	0.004	0.0399841	EBV_specific_Tcells	AL353708.3
1.82e-06	4.41895	0.13	0.004	0.0399841	EBV_specific_Tcells	CXCR5
