# Supplementary material for: Antigen specificity of clonally enriched CD8+ T cells in multiple sclerosis
Source: Nat Immunol. 2026 Feb 5;27(3):490–502. doi: 10.1038/s41590-025-02412-3 (PMC12956596; doi:10.1038/s41590-025-02412-3)
Supplement: Supplementary file 21 — EBV BZLF1 Sanger sequencing results. [file 41590_2025_2412_MOESM21_ESM.xlsx]

## Sheet: Sheet1
Sample ID	Diagnosis	BZLF1 Sanger results
21	OND	NNNANNNNNNTNNNANNGCTGANATAGACACTTGNNGTNACTGCCTCCAGCTCTTGTTAGAAATATGCATGGCATGCTAGGCATTGCTAATGTACCTCATAGACACACCTAAATTTAGCACGTCCCAAACCATGACATCACAGAGGAGGCTGGTGCCTTGGCTTTAAAGGGGAGATGTTAGACAGGTAACTCACTAAACATTGCACCTTGCCAAA
1	MS	None
3	HC	None
2	HC	None
6	MS	NNNNNNNNNTNTANNNNTGANNNATACACTTGNGNNACTGCCTCCACGCTCTAGNAGAAATATGCATGGCATGCTAANNTTGCTATGTACCTCATAGNCTCACCTANTTTAGCACGTCCCAAACCATGACATCACAGAGGAGGCTGGTGCCTTGGCTTTAAAGGGGAGATGTTAGACAGGTAACTCACTAAACATTGCACCTTGCCAAA
24	MS	None
25	MS	None
27	MS	None
4	OND	None
7	MS	NNNNNNNNNTNTANNNNTGANNNATACACTTGNGNNACTGCCTCCACGCTCTAGNAGAAATATGCATGGCATGCTAANNTTGCTATGTACCTCATAGNCTCACCTANTTTAGCACGTCCCAAACCATGACATCACAGAGGAGGCTGGTGCCTTGGCTTTAAAGGGGAGATGTTAGACAGGTAACTCACTAAACATTGCACCTTGCCAAA
28	MS	None
29	MS	GGNNNNNNNTNNNNNNNNCTTNNNANNNANNCATGNGANACTAGCNTCACTACGCTCTATGTTAGAAATATAGCATGGCATCGCTAGAGCATTAGCTAATGTACCTCATAGACACACCTAAATTTAGCACGTCCCAAACCATGACATCACAGAGGAGGCTGGTGCCTTGGCTTTAAAGGGGAGATGTTAGACAGGTAACTCACTAAACATTGCACCTTGCCAAA
22	CIS	None
9	MS	None
10	MS	NNNNNNNNNNNTNNNNNNNCTTATNNAGAACTTGNNNNACTGCCNCNNCNCTTNTAGAANNTGNNNGNNNNNNANNNATTGCTAATGTACCTCNTAGACACACCTAAATTTAGCACGTCCCAAACCATGACATCACAGAGGAGNCTGGNGCCTTGGCTTTAAAGGGGAGCTGTTAAAAAGTGAACTNCAATAAAANATTGCCCCTTGCCAAA
8	MS	NNNNNNNNNTNNNNNNTNATNNATACACTTGNTGNNACTAGACCNCACTACGCTCTATGTTAGAAATATGCATGGCATGCTANNTTGCTAATGTACCTCATAGNCACACCTANTTTAGCACGTCCCAAACCATGACATCACAGAGGAGGCTGGTGCCTTGGCTTTAAAGGGGAGATGTTAGACAGGTAACTCACTAAACATTGCACCTTGCCAAAN
32	HC	NNNNNNNNTNANNNNTGATNNATACACTTGNGNCACTGCNNCCNNCNCAGTTAGAAATATGCATGGCATGCTAAGCATTGCTAATGTACCTCATAGACACACCTAAATTTAGCACGTCCCAAACCATGACATCACAGAGGAGGCTGGTGCCTTGGCTTTAAAGGGGAGATGTTAGACAGGTAACTCACTAAACATTGCACCTTGCCAAA
31	CIS	NNNNNNNNTNANNNNTGATNNATACACTTGNGNCACTGCNNCCNNCNCAGTTAGAAATATGCATGGCATGCTAAGCATTGCTAATGTACCTCATAGACACACCTAAATTTAGCACGTCCCAAACCATGACATCACAGAGGAGGCTGGTGCCTTGGCTTTAAAGGGGAGATGTTAGACAGGTAACTCACTAAACATTGCACCTTGCCAAA
