# Supplementary material for: Antigen specificity of clonally enriched CD8+ T cells in multiple sclerosis
Source: Nat Immunol. 2026 Feb 5;27(3):490–502. doi: 10.1038/s41590-025-02412-3 (PMC12956596; doi:10.1038/s41590-025-02412-3)
Supplement: Supplementary file 22 — EBV PCR summary. [file 41590_2025_2412_MOESM22_ESM.xlsx]

## Sheet: Sheet1
Disease	PCR DNA+ (BZLF1)	ddPCR DNA+ (EBER2)
MS	5/11	9/11
CIS	1/2	2/2
OND	1/2	2/2
HC	1/3	2/3
