# Supplementary material for: Antigen specificity of clonally enriched CD8+ T cells in multiple sclerosis
Source: Nat Immunol. 2026 Feb 5;27(3):490–502. doi: 10.1038/s41590-025-02412-3 (PMC12956596; doi:10.1038/s41590-025-02412-3)
Supplement: Supplementary file 24 — ddPCR primer and probe sequences. [file 41590_2025_2412_MOESM24_ESM.xlsx]

## Sheet: Sheet1
Gene	Primer/Probe	Sequence
RPP30	F	GATTTGGACCTGCGAGCG
	R	GCGGCTGTCTCCACAAGT
	HEX	CTGACCTGAAGGCTCT
GAPDH	F	CCAAAATCAAGTGGGGCGAT
	R	GGCAGAGATGATGACCCTTT
	HEX	AGGCTGGGGCTCATTTGC
EBER2	F	TTGCCCTAGTGGTTTCGGAC
	R	TGACCTCGGGTCGGTAGC
	FAM	AACGCTCAGTGCGGT
BamHI-W	F	CCGCGTTTAAACCGATAGCA
	R	TGCCTACCAGAAACCGAGTT
	FAM	TTCGGCCCTGAGAAATGGAT
BZLF1	F	CCGGCTTGGTTAGTCTGTTG
	R	AAGCTCCTTTGCCTTGTGTG
	FAM	ATTCTCAGGAGCAGGCTGAG
EBNA3A	F	CCGCGTTTAAACCGATAGCA
	R	TGCCTACCAGAAACCGAGTT
	FAM	TTCGGCCCTGAGAAATGGAT
